# Supplementary material for: Differentiation of sphingomyelin and cholesterol by hyperspectral mid-infrared detection of single-bond vibrational modes in the fingerprint region
Source: Nat Methods. 2026 Mar 30;23(4):815–22. doi: 10.1038/s41592-026-03025-w (PMC13076221; doi:10.1038/s41592-026-03025-w)
Supplement: Supplementary file 3 — Numerical source data. [file 41592_2026_3025_MOESM3_ESM.xlsx]

## Sheet: Fig. 1a
x_ATR-FTIR	y_ATR-FTIR	x_HyFOPM	y_HyFOPM
3997.69	0.01253	2932.55	1.12916
3995.63	0.01259	2930.55	1.16246
3993.57	0.01262	2928.55	1.16886
3991.51	0.01253	2926.55	1.14838
3989.45	0.01244	2924.55	1.09238
3987.39	0.01255	2922.55	1.01552
3985.33	0.01278	2920.55	0.93653
3983.27	0.01289	2918.55	0.87809
3981.22	0.01284	2916.55	0.8522
3979.16	0.01274	2914.55	0.85398
3977.1	0.01265	2912.55	0.86865
3975.04	0.01262	2910.55	0.88488
3972.98	0.0127	2908.55	0.90129
3970.92	0.0127	2906.55	0.92305
3968.86	0.01257	2904.55	0.9531
3966.8	0.01244	2902.55	0.98624
3964.74	0.01229	2900.55	1.01274
3962.68	0.0123	2898.55	1.0254
3960.62	0.01253	2896.55	1.02156
3958.56	0.01246	2894.55	1.002
3956.5	0.01208	2892.55	0.97126
3954.44	0.01194	2890.55	0.93723
3952.38	0.01221	2888.55	0.90732
3950.32	0.01261	2886.55	0.88386
3948.26	0.01277	2884.55	0.86306
3946.2	0.01266	2882.55	0.83824
3944.14	0.01246	2880.55	0.8058
3942.08	0.01233	2878.55	0.76961
3940.02	0.01234	2876.55	0.73944
3937.96	0.01232	2874.55	0.72511
3935.9	0.01223	2872.55	0.73093
3933.84	0.0123	2870.55	0.75345
3931.78	0.0124	2868.55	0.78318
3929.72	0.01235	2866.55	0.80917
3927.67	0.01241	2864.55	0.8226
3925.61	0.0125	2862.55	0.81839
3923.55	0.01244	2860.55	0.79601
3921.49	0.01242	2858.55	0.75998
3919.43	0.01245	2856.55	0.72067
3917.37	0.01238	2854.55	0.69381
3915.31	0.0122	2852.55	0.69285
3913.25	0.012	2850.55	0.71803
3911.19	0.01192	2848.55	0.7548
3909.13	0.01202	2846.55	0.78405
3907.07	0.01216	2844.55	0.79374
3905.01	0.01237	2842.55	0.78377
3902.95	0.01282	2840.55	0.76193
3900.89	0.01302	2838.55	0.73593
3898.83	0.0127	2836.55	0.70965
3896.77	0.01222	2834.55	0.68418
3894.71	0.01193	2832.55	0.65884
3892.65	0.01203	2830.55	0.63162
3890.59	0.01224	2828.55	0.60091
3888.53	0.0122	2826.55	0.56692
3886.47	0.01224	2824.55	0.5305
3884.41	0.01248	2822.55	0.49043
3882.35	0.01265	2820.55	0.44426
3880.29	0.01259	2818.55	0.39324
3878.23	0.0124	2816.55	0.34396
3876.18	0.01233	2814.55	0.30385
3874.12	0.01242	2812.55	0.27609
3872.06	0.01269	2810.55	0.25832
3870	0.01296	2808.55	0.24527
3867.94	0.0128	2806.55	0.23266
3865.88	0.0125	2804.55	0.21924
3863.82	0.01243	2802.55	0.20615
3861.76	0.0124	2800.55	0.19549
3859.7	0.01233	2798.55	0.18888
3857.64	0.01242	2796.55	0.186
3855.58	0.01267	2794.55	0.18436
3853.52	0.01289	2792.55	0.18105
3851.46	0.01276	2790.55	0.17498
3849.4	0.01246	2788.55	0.16756
3847.34	0.01229	2786.55	0.16072
3845.28	0.01235	2784.55	0.15526
3843.22	0.01267	2782.55	0.15108
3841.16	0.01308	2780.55	0.1479
3839.1	0.01318	2778.55	0.15252
3837.04	0.01288	2776.55	0.11323
3834.98	0.01258	2774.55	0.09203
3832.92	0.01251	2772.55	0.18136
3830.86	0.01272	2770.55	0.43225
3828.8	0.01302	1738.55	0.60806
3826.74	0.01299	1736.55	0.60305
3824.69	0.01276	1734.55	0.60894
3822.63	0.01274	1732.55	0.6018
3820.57	0.01272	1730.55	0.60954
3818.51	0.0125	1728.55	0.60502
3816.45	0.01253	1726.55	0.60642
3814.39	0.01274	1724.55	0.60996
3812.33	0.01278	1722.55	0.60826
3810.27	0.0127	1720.55	0.60396
3808.21	0.01264	1718.55	0.60085
3806.15	0.01257	1716.55	0.60573
3804.09	0.01243	1714.55	0.60824
3802.03	0.01221	1712.55	0.60699
3799.97	0.01211	1710.55	0.60062
3797.91	0.0123	1708.55	0.6066
3795.85	0.01261	1706.55	0.60338
3793.79	0.0127	1704.55	0.59906
3791.73	0.01243	1702.55	0.59539
3789.67	0.01208	1700.55	0.59281
3787.61	0.01204	1698.55	0.59275
3785.55	0.01232	1696.55	0.59465
3783.49	0.01257	1694.55	0.59987
3781.43	0.01254	1692.55	0.6059
3779.37	0.01234	1690.55	0.61312
3777.31	0.01213	1688.55	0.61732
3775.25	0.01195	1686.55	0.61937
3773.19	0.01181	1684.55	0.61897
3771.14	0.01185	1682.55	0.62145
3769.08	0.01194	1680.55	0.62682
3767.02	0.01197	1678.55	0.63741
3764.96	0.01199	1676.55	0.65026
3762.9	0.01186	1674.55	0.665
3760.84	0.01179	1672.55	0.67719
3758.78	0.01194	1670.55	0.68585
3756.72	0.01209	1668.55	0.68864
3754.66	0.01231	1666.55	0.6869
3752.6	0.01266	1664.55	0.6823
3750.54	0.01257	1662.55	0.6787
3748.48	0.01198	1660.55	0.6798
3746.42	0.01157	1658.55	0.68067
3744.36	0.01143	1656.55	0.67737
3742.3	0.01175	1654.55	0.67117
3740.24	0.01216	1652.55	0.66838
3738.18	0.01235	1650.55	0.6683
3736.12	0.01238	1648.55	0.67249
3734.06	0.01237	1646.55	0.67735
3732	0.01248	1644.55	0.68054
3729.94	0.01245	1642.55	0.6829
3727.88	0.01227	1640.55	0.6868
3725.82	0.01239	1638.55	0.68704
3723.76	0.01268	1636.55	0.68228
3721.7	0.01269	1634.55	0.67814
3719.65	0.01252	1632.55	0.67641
3717.59	0.01223	1630.55	0.67613
3715.53	0.01188	1628.55	0.67478
3713.47	0.01198	1626.55	0.67104
3711.41	0.01248	1624.55	0.66568
3709.35	0.01246	1622.55	0.66229
3707.29	0.01201	1620.55	0.65906
3705.23	0.01176	1618.55	0.65533
3703.17	0.01184	1616.55	0.65193
3701.11	0.01198	1614.55	0.65045
3699.05	0.0119	1612.55	0.65022
3696.99	0.01171	1610.55	0.65114
3694.93	0.01159	1608.55	0.65119
3692.87	0.01165	1606.55	0.64928
3690.81	0.0119	1604.55	0.64613
3688.75	0.01222	1602.55	0.64328
3686.69	0.01246	1600.55	0.64027
3684.63	0.01244	1598.55	0.63748
3682.57	0.01221	1596.55	0.6351
3680.51	0.01214	1594.55	0.63289
3678.45	0.01239	1592.55	0.63048
3676.39	0.0125	1590.55	0.62775
3674.33	0.01222	1588.55	0.62437
3672.27	0.0122	1586.55	0.62043
3670.21	0.01229	1584.55	0.61658
3668.16	0.01216	1582.55	0.61389
3666.1	0.01208	1580.55	0.61001
3664.04	0.01215	1578.55	0.60438
3661.98	0.01226	1576.55	0.59849
3659.92	0.0123	1574.55	0.59423
3657.86	0.01224	1572.55	0.59106
3655.8	0.01202	1570.55	0.5897
3653.74	0.01188	1568.55	0.58794
3651.68	0.01222	1566.55	0.58795
3649.62	0.01266	1564.55	0.58537
3647.56	0.01243	1562.55	0.57586
3645.5	0.01214	1560.55	0.56015
3643.44	0.01222	1558.55	0.54947
3641.38	0.01228	1556.55	0.54919
3639.32	0.01224	1554.55	0.55824
3637.26	0.01238	1552.55	0.5679
3635.2	0.01258	1550.55	0.5706
3633.14	0.01256	1548.55	0.56843
3631.08	0.01245	1546.55	0.56792
3629.02	0.01238	1544.55	0.56629
3626.96	0.01227	1542.55	0.56095
3624.9	0.01222	1540.55	0.55703
3622.84	0.01238	1538.55	0.55678
3620.78	0.01261	1536.55	0.55923
3618.72	0.01261	1534.55	0.56288
3616.67	0.01253	1532.55	0.56634
3614.61	0.01268	1530.55	0.56798
3612.55	0.01285	1528.55	0.57072
3610.49	0.01274	1526.55	0.57285
3608.43	0.0125	1524.55	0.5742
3606.37	0.01225	1522.55	0.57573
3604.31	0.01217	1520.55	0.58113
3602.25	0.01232	1518.55	0.58647
3600.19	0.01241	1516.55	0.59249
3598.13	0.01236	1514.55	0.59677
3596.07	0.01239	1512.55	0.60082
3594.01	0.01257	1510.55	0.60133
3591.95	0.01275	1508.55	0.60056
3589.89	0.01285	1506.55	0.6004
3587.83	0.01283	1504.55	0.60497
3585.77	0.01277	1502.55	0.61207
3583.71	0.01286	1500.55	0.61998
3581.65	0.0129	1498.55	0.62571
3579.59	0.01274	1496.55	0.63039
3577.53	0.01257	1494.55	0.63545
3575.47	0.01248	1492.55	0.64192
3573.41	0.01246	1490.55	0.64965
3571.35	0.01265	1488.55	0.66137
3569.29	0.01293	1486.55	0.67797
3567.23	0.0131	1484.55	0.70104
3565.17	0.0131	1482.55	0.72971
3563.12	0.01302	1480.55	0.77594
3561.06	0.01302	1478.55	0.84551
3559	0.01306	1476.55	0.95815
3556.94	0.01297	1474.55	1.10802
3554.88	0.01289	1472.55	1.27976
3552.82	0.01293	1470.55	1.43886
3550.76	0.013	1468.55	1.57167
3548.7	0.01326	1466.55	1.64949
3546.64	0.01367	1464.55	1.67147
3544.58	0.01383	1462.55	1.64997
3542.52	0.01376	1460.55	1.61303
3540.46	0.01372	1458.55	1.56645
3538.4	0.01367	1456.55	1.51324
3536.34	0.01364	1454.55	1.44462
3534.28	0.01372	1452.55	1.37332
3532.22	0.0139	1450.55	1.328
3530.16	0.01409	1448.55	1.32069
3528.1	0.01423	1446.55	1.32641
3526.04	0.01444	1444.55	1.31723
3523.98	0.01461	1442.55	1.2857
3521.92	0.01467	1440.55	1.25205
3519.86	0.01486	1438.55	1.23754
3517.8	0.01515	1436.55	1.24559
3515.74	0.01537	1434.55	1.25088
3513.68	0.01549	1432.55	1.23535
3511.63	0.01557	1430.55	1.1937
3509.57	0.01572	1428.55	1.13169
3507.51	0.01609	1426.55	1.06079
3505.45	0.01655	1424.55	0.99895
3503.39	0.01689	1422.55	0.95207
3501.33	0.01711	1420.55	0.92127
3499.27	0.01731	1418.55	0.90607
3497.21	0.01755	1416.55	0.90101
3495.15	0.01786	1414.55	0.89724
3493.09	0.01828	1412.55	0.89302
3491.03	0.0187	1410.55	0.88825
3488.97	0.01901	1408.55	0.88261
3486.91	0.01944	1406.55	0.87666
3484.85	0.02009	1404.55	0.8707
3482.79	0.0207	1402.55	0.8648
3480.73	0.02122	1400.55	0.8586
3478.67	0.02182	1398.55	0.85279
3476.61	0.02249	1396.55	0.84778
3474.55	0.02285	1394.55	0.84535
3472.49	0.02283	1392.55	0.84758
3470.43	0.02291	1390.55	0.87514
3468.37	0.02316	1388.55	0.95459
3466.31	0.02342	1386.55	1.07629
3464.25	0.02376	1384.55	1.21435
3462.19	0.02414	1382.55	1.34343
3460.14	0.02434	1380.55	1.44027
3458.08	0.02442	1378.55	1.48429
3456.02	0.02457	1376.55	1.48266
3453.96	0.02478	1374.55	1.42916
3451.9	0.02498	1372.55	1.34162
3449.84	0.02509	1370.55	1.28046
3447.78	0.02513	1368.55	1.31292
3445.72	0.02521	1366.55	1.41989
3443.66	0.02537	1364.55	1.53094
3441.6	0.02554	1362.55	1.5626
3439.54	0.02575	1360.55	1.48569
3437.48	0.02591	1358.55	1.33965
3435.42	0.02588	1356.55	1.21805
3433.36	0.02581	1354.55	1.17039
3431.3	0.0259	1352.55	1.18028
3429.24	0.02607	1350.55	1.19304
3427.18	0.02619	1348.55	1.18062
3425.12	0.02617	1346.55	1.13466
3423.06	0.02612	1344.55	1.07835
3421	0.02609	1342.55	1.03998
3418.94	0.02595	1340.55	1.03376
3416.88	0.02585	1338.55	1.05741
3414.82	0.02595	1336.55	1.09772
3412.76	0.02608	1334.55	1.12314
3410.7	0.02611	1332.55	1.10323
3408.65	0.02609	1330.55	1.04518
3406.59	0.02603	1328.55	0.97587
3404.53	0.02588	1326.55	0.92559
3402.47	0.02569	1324.55	0.89842
3400.41	0.02562	1322.55	0.8813
3398.35	0.02579	1320.55	0.86262
3396.29	0.02588	1318.55	0.85078
3394.23	0.02574	1316.55	0.84747
3392.17	0.02575	1314.55	0.84255
3390.11	0.02591	1312.55	0.82866
3388.05	0.02592	1310.55	0.80993
3385.99	0.02579	1308.55	0.79719
3383.93	0.02572	1306.55	0.79544
3381.87	0.02575	1304.55	0.79662
3379.81	0.02579	1302.55	0.78887
3377.75	0.02571	1300.55	0.77011
3375.69	0.02556	1298.55	0.74548
3373.63	0.02551	1296.55	0.72105
3371.57	0.02532	1294.55	0.70017
3369.51	0.025	1292.55	0.68935
3367.45	0.02474	1290.55	0.69292
3365.39	0.02457	1288.55	0.70782
3363.33	0.02446	1286.55	0.72281
3361.27	0.0243	1284.55	0.73238
3359.21	0.02393	1282.55	0.74204
3357.15	0.02361	1280.55	0.76731
3355.1	0.02363	1278.55	0.81336
3353.04	0.02367	1276.55	0.86839
3350.98	0.02344	1274.55	0.91457
3348.92	0.0232	1272.55	0.94243
3346.86	0.0231	1270.55	0.94622
3344.8	0.023	1268.55	0.91961
3342.74	0.02281	1266.55	0.86614
3340.68	0.02252	1264.55	0.80302
3338.62	0.02226	1262.55	0.7652
3336.56	0.02198	1260.55	0.78789
3334.5	0.02167	1258.55	0.86386
3332.44	0.02155	1256.55	0.94009
3330.38	0.02151	1254.55	0.96452
3328.32	0.02126	1252.55	0.92968
3326.26	0.02106	1250.55	0.87653
3324.2	0.02106	1248.55	0.85539
3322.14	0.02096	1246.55	0.8789
3320.08	0.02063	1244.55	0.92411
3318.02	0.02034	1242.55	0.96632
3315.96	0.02023	1240.55	0.99436
3313.9	0.02014	1238.55	1.01073
3311.84	0.02001	1236.55	1.01043
3309.78	0.01999	1234.55	0.98291
3307.72	0.01988	1232.55	0.93061
3305.66	0.01951	1230.55	0.87337
3303.61	0.01925	1228.55	0.82657
3301.55	0.01919	1226.55	0.80185
3299.49	0.01901	1224.55	0.80321
3297.43	0.01882	1222.55	0.81606
3295.37	0.01873	1220.55	0.81834
3293.31	0.01869	1218.55	0.79708
3291.25	0.0186	1216.55	0.75601
3289.19	0.01843	1214.55	0.7105
3287.13	0.01824	1212.55	0.67651
3285.07	0.01812	1210.55	0.65892
3283.01	0.0181	1208.55	0.6554
3280.95	0.01814	1206.55	0.66159
3278.89	0.01815	1204.55	0.67746
3276.83	0.01797	1202.55	0.70909
3274.77	0.0176	1200.55	0.75166
3272.71	0.01728	1198.55	0.79496
3270.65	0.01726	1196.55	0.83405
3268.59	0.01731	1194.55	0.87375
3266.53	0.01722	1192.55	0.91195
3264.47	0.01711	1190.55	0.94293
3262.41	0.0171	1188.55	0.95352
3260.35	0.01707	1186.55	0.93608
3258.29	0.01687	1184.55	0.89839
3256.23	0.01669	1182.55	0.86318
3254.17	0.01671	1180.55	0.84468
3252.12	0.01673	1178.55	0.84573
3250.06	0.01675	1176.55	0.86325
3248	0.01688	1174.55	0.89685
3245.94	0.0168	1172.55	0.94153
3243.88	0.01646	1170.55	0.97931
3241.82	0.01624	1168.55	0.99173
3239.76	0.01624	1166.55	0.97839
3237.7	0.01626	1164.55	0.95476
3235.64	0.01619	1162.55	0.93802
3233.58	0.01611	1160.55	0.9316
3231.52	0.01606	1158.55	0.92274
3229.46	0.01597	1156.55	0.89742
3227.4	0.01577	1154.55	0.85656
3225.34	0.0156	1152.55	0.8125
3223.28	0.01561	1150.55	0.77471
3221.22	0.01564	1148.55	0.74909
3219.16	0.01547	1146.55	0.74464
3217.1	0.01533	1144.55	0.76608
3215.04	0.01539	1142.55	0.80141
3212.98	0.01551	1140.55	0.83397
3210.92	0.0156	1138.55	0.85716
3208.86	0.01552	1136.55	0.87593
3206.8	0.0152	1134.55	0.8949
3204.74	0.01492	1132.55	0.91704
3202.68	0.01487	1130.55	0.93639
3200.62	0.01505	1128.55	0.93781
3198.57	0.01534	1126.55	0.90905
3196.51	0.01553	1124.55	0.85356
3194.45	0.01556	1122.55	0.787
3192.39	0.01544	1120.55	0.73346
3190.33	0.01527	1118.55	0.71453
3188.27	0.01515	1116.55	0.73459
3186.21	0.01513	1114.55	0.78461
3184.15	0.015	1112.55	0.85247
3182.09	0.01474	1110.55	0.92078
3180.03	0.01463	1108.55	0.96473
3177.97	0.01466	1106.55	0.96515
3175.91	0.01463	1104.55	0.92074
3173.85	0.01453	1102.55	0.84975
3171.79	0.01441	1100.55	0.77875
3169.73	0.01434	1098.55	0.726
3167.67	0.01434	1096.55	0.69943
3165.61	0.0143	1094.55	0.69915
3163.55	0.01425	1092.55	0.71696
3161.49	0.01431	1090.55	0.74593
3159.43	0.01434	1088.55	0.78943
3157.37	0.01427	1086.55	0.8452
3155.31	0.01425	1084.55	0.89397
3153.25	0.01428	1082.55	0.91227
3151.19	0.01425	1080.55	0.89464
3149.13	0.01418	1078.55	0.86125
3147.08	0.01416	1076.55	0.84922
3145.02	0.01418	1074.55	0.88325
3142.96	0.01418	1072.55	0.96473
3140.9	0.01404	1070.55	1.09137
3138.84	0.01391	1068.55	1.27717
3136.78	0.01398	1066.55	1.52596
3134.72	0.01405	1064.55	1.8011
3132.66	0.01389	1062.55	2.03672
3130.6	0.01368	1060.55	2.18447
3128.54	0.01364	1058.55	2.23479
3126.48	0.01361	1056.55	2.20495
3124.42	0.01353	1054.55	2.10909
3122.36	0.0135	1052.55	1.94977
3120.3	0.01352	1050.55	1.74173
3118.24	0.01355	1048.55	1.52581
3116.18	0.01352	1046.55	1.34642
3114.12	0.01345	1044.55	1.22561
3112.06	0.01337	1042.55	1.15345
3110	0.0133	1040.55	1.09974
3107.94	0.01334	1038.55	1.04072
3105.88	0.01348	1036.55	0.97375
3103.82	0.01352	1034.55	0.91315
3101.76	0.01332	1032.55	0.88241
3099.7	0.01302	1030.55	0.90759
3097.64	0.01282	1028.55	0.99557
3095.59	0.01278	1026.55	1.11474
3093.53	0.01285	1024.55	1.2015
3091.47	0.01287	1022.55	1.2017
3089.41	0.01278	1020.55	1.10943
3087.35	0.01274	1018.55	0.97319
3085.29	0.01281	1016.55	0.86141
3083.23	0.01285	1014.55	0.81788
3081.17	0.01282	1012.55	0.8372
3079.11	0.01281	1010.55	0.87784
3077.05	0.01288	1008.55	0.89432
3074.99	0.01291	1006.55	0.86336
3072.93	0.01276	1004.55	0.79218
3070.87	0.01262	1002.55	0.71001
3068.81	0.01264	1000.55	0.64916
3066.75	0.01264	998.55	0.62019
3064.69	0.01257	996.55	0.61179
3062.63	0.01264	994.55	0.61987
3060.57	0.01276	992.55	0.65723
3058.51	0.0128	990.55	0.72556
3056.45	0.01287	988.55	0.79493
3054.39	0.01299	986.55	0.82572
3052.33	0.01302	984.55	0.8006
3050.27	0.01308	982.55	0.7366
3048.21	0.01326	980.55	0.66895
3046.15	0.01335	978.55	0.62591
3044.1	0.01329	976.55	0.6109
3042.04	0.01331	974.55	0.61055
3039.98	0.01348	972.55	0.61684
3037.92	0.01366	970.55	0.62886
3035.86	0.01374	968.55	0.64634
3033.8	0.01384	966.55	0.67926
3031.74	0.01391	964.55	0.74373
3029.68	0.01385	962.55	0.8259
3027.62	0.01368	960.55	0.89064
3025.56	0.01341	958.55	0.92729
3023.5	0.01316	956.55	0.94254
3021.44	0.01312	954.55	0.93529
3019.38	0.01317	952.55	0.90054
3017.32	0.01323	950.55	0.83508
3015.26	0.01344	948.55	0.74165
3013.2	0.01373	946.55	0.65387
3011.14	0.01394	944.55	0.61079
3009.08	0.01409	942.55	0.61669
3007.02	0.01428	940.55	0.64598
3004.96	0.01463	938.55	0.67351
3002.9	0.01513	936.55	0.67858
3000.84	0.01572	934.55	0.65653
2998.78	0.01641	932.55	0.63034
2996.72	0.01729	930.55	0.62789
2994.66	0.01841	928.55	0.64614
2992.6	0.01971	926.55	0.65681
2990.55	0.02122	924.55	0.64131
2988.49	0.02278	922.55	0.60522
2986.43	0.02432	920.55	0.5704
2984.37	0.02602	918.55	0.55593
2982.31	0.02805	916.55	0.55784
2980.25	0.0305	914.55	0.55869
2978.19	0.0333	912.55	0.55325
2976.13	0.03631	910.55	0.54069
2974.07	0.03948	908.55	0.52582
2972.01	0.04308	906.55	0.51464
2969.95	0.04763	904.55	0.51544
2967.89	0.05315	902.55	0.52406
2965.83	0.05902	900.55	0.54049
2963.77	0.06441
2961.71	0.06887
2959.65	0.0725
2957.59	0.07534
2955.53	0.07725
2953.47	0.07832
2951.41	0.07897
2949.35	0.07966
2947.29	0.08058
2945.23	0.08176
2943.17	0.08371
2941.11	0.08689
2939.06	0.09078
2937	0.09425
2934.94	0.09667
2932.88	0.09797
2930.82	0.09777
2928.76	0.0953
2926.7	0.09045
2924.64	0.08413
2922.58	0.07778
2920.52	0.07251
2918.46	0.06862
2916.4	0.06597
2914.34	0.06443
2912.28	0.06386
2910.22	0.06411
2908.16	0.06519
2906.1	0.06701
2904.04	0.06905
2901.98	0.07053
2899.92	0.07072
2897.86	0.06954
2895.8	0.06766
2893.74	0.06586
2891.68	0.06448
2889.62	0.06343
2887.57	0.06249
2885.51	0.06139
2883.45	0.05993
2881.39	0.05816
2879.33	0.05674
2877.27	0.05634
2875.21	0.05726
2873.15	0.05975
2871.09	0.06361
2869.03	0.06746
2866.97	0.06934
2864.91	0.06823
2862.85	0.0647
2860.79	0.06014
2858.73	0.05611
2856.67	0.05388
2854.61	0.05368
2852.55	0.05486
2850.49	0.05628
2848.43	0.05668
2846.37	0.05565
2844.31	0.05375
2842.25	0.05149
2840.19	0.04893
2838.13	0.04611
2836.08	0.04331
2834.02	0.04069
2831.96	0.03811
2829.9	0.03552
2827.84	0.03327
2825.78	0.03158
2823.72	0.03008
2821.66	0.02824
2819.6	0.02616
2817.54	0.02425
2815.48	0.02279
2813.42	0.0218
2811.36	0.02103
2809.3	0.02033
2807.24	0.01978
2805.18	0.0194
2803.12	0.0191
2801.06	0.01878
2799	0.01839
2796.94	0.01797
2794.88	0.01763
2792.82	0.01736
2790.76	0.01717
2788.7	0.01706
2786.64	0.01684
2784.58	0.01659
2782.53	0.01652
2780.47	0.01645
2778.41	0.01629
2776.35	0.01607
2774.29	0.01583
2772.23	0.01574
2770.17	0.01576
2768.11	0.01568
2766.05	0.01556
2763.99	0.01557
2761.93	0.01554
2759.87	0.01533
2757.81	0.0151
2755.75	0.01506
2753.69	0.01513
2751.63	0.01514
2749.57	0.01507
2747.51	0.01502
2745.45	0.01505
2743.39	0.01508
2741.33	0.01509
2739.27	0.01507
2737.21	0.01497
2735.15	0.01481
2733.09	0.01471
2731.04	0.01471
2728.98	0.01475
2726.92	0.01479
2724.86	0.01485
2722.8	0.01492
2720.74	0.01496
2718.68	0.01493
2716.62	0.01492
2714.56	0.01491
2712.5	0.01481
2710.44	0.01468
2708.38	0.01466
2706.32	0.01468
2704.26	0.01465
2702.2	0.01464
2700.14	0.01464
2698.08	0.01454
2696.02	0.01443
2693.96	0.01445
2691.9	0.01448
2689.84	0.01435
2687.78	0.01417
2685.72	0.01415
2683.66	0.01418
2681.6	0.0142
2679.55	0.01427
2677.49	0.01429
2675.43	0.01422
2673.37	0.01417
2671.31	0.01421
2669.25	0.01425
2667.19	0.01424
2665.13	0.01423
2663.07	0.01426
2661.01	0.01428
2658.95	0.01423
2656.89	0.01422
2654.83	0.01424
2652.77	0.01421
2650.71	0.01415
2648.65	0.01418
2646.59	0.01423
2644.53	0.01419
2642.47	0.01412
2640.41	0.01399
2638.35	0.0138
2636.29	0.01366
2634.23	0.0136
2632.17	0.01352
2630.11	0.0134
2628.06	0.0133
2626	0.0133
2623.94	0.01343
2621.88	0.01355
2619.82	0.01346
2617.76	0.01326
2615.7	0.01325
2613.64	0.01339
2611.58	0.01337
2609.52	0.01319
2607.46	0.01304
2605.4	0.01298
2603.34	0.01289
2601.28	0.01276
2599.22	0.01273
2597.16	0.01286
2595.1	0.01293
2593.04	0.01284
2590.98	0.01279
2588.92	0.01283
2586.86	0.01284
2584.8	0.0128
2582.74	0.01278
2580.68	0.01286
2578.62	0.01291
2576.56	0.01271
2574.51	0.0125
2572.45	0.01258
2570.39	0.01271
2568.33	0.0126
2566.27	0.01239
2564.21	0.01238
2562.15	0.01247
2560.09	0.01242
2558.03	0.01237
2555.97	0.01248
2553.91	0.01256
2551.85	0.01257
2549.79	0.0126
2547.73	0.01258
2545.67	0.01245
2543.61	0.01237
2541.55	0.01249
2539.49	0.01255
2537.43	0.01242
2535.37	0.01228
2533.31	0.01209
2531.25	0.01194
2529.19	0.01205
2527.13	0.01215
2525.07	0.01199
2523.02	0.01189
2520.96	0.01208
2518.9	0.01221
2516.84	0.01217
2514.78	0.01222
2512.72	0.01232
2510.66	0.01227
2508.6	0.01219
2506.54	0.0122
2504.48	0.01217
2502.42	0.01217
2500.36	0.01231
2498.3	0.0123
2496.24	0.01203
2494.18	0.01188
2492.12	0.01198
2490.06	0.01211
2488	0.01217
2485.94	0.01212
2483.88	0.01206
2481.82	0.01202
2479.76	0.01191
2477.7	0.01183
2475.64	0.01184
2473.58	0.01191
2471.53	0.01187
2469.47	0.01168
2467.41	0.01158
2465.35	0.01164
2463.29	0.01177
2461.23	0.0118
2459.17	0.01174
2457.11	0.01172
2455.05	0.0117
2452.99	0.01178
2450.93	0.01193
2448.87	0.01193
2446.81	0.01179
2444.75	0.01171
2442.69	0.01173
2440.63	0.01176
2438.57	0.0118
2436.51	0.01183
2434.45	0.01176
2432.39	0.01167
2430.33	0.0117
2428.27	0.01184
2426.21	0.01184
2424.15	0.01172
2422.09	0.01171
2420.03	0.01174
2417.98	0.01164
2415.92	0.01155
2413.86	0.01168
2411.8	0.01182
2409.74	0.01174
2407.68	0.01151
2405.62	0.01132
2403.56	0.01133
2401.5	0.0114
2399.44	0.01138
2397.38	0.01141
2395.32	0.01158
2393.26	0.01168
2391.2	0.01157
2389.14	0.0114
2387.08	0.01131
2385.02	0.0114
2382.96	0.01162
2380.9	0.01182
2378.84	0.01193
2376.78	0.012
2374.72	0.01207
2372.66	0.01225
2370.6	0.01226
2368.54	0.0118
2366.49	0.01144
2364.43	0.01163
2362.37	0.01205
2360.31	0.01229
2358.25	0.01238
2356.19	0.01237
2354.13	0.01224
2352.07	0.012
2350.01	0.01177
2347.95	0.01179
2345.89	0.01217
2343.83	0.01253
2341.77	0.01229
2339.71	0.0118
2337.65	0.01164
2335.59	0.01171
2333.53	0.01183
2331.47	0.01198
2329.41	0.01192
2327.35	0.01168
2325.29	0.01156
2323.23	0.01164
2321.17	0.01176
2319.11	0.0118
2317.05	0.01174
2315	0.01161
2312.94	0.01155
2310.88	0.01165
2308.82	0.01167
2306.76	0.01142
2304.7	0.0112
2302.64	0.01123
2300.58	0.01124
2298.52	0.01116
2296.46	0.01114
2294.4	0.0111
2292.34	0.01095
2290.28	0.01078
2288.22	0.01077
2286.16	0.01095
2284.1	0.01093
2282.04	0.01058
2279.98	0.01038
2277.92	0.01052
2275.86	0.01081
2273.8	0.01094
2271.74	0.01081
2269.68	0.01089
2267.62	0.01125
2265.56	0.01126
2263.51	0.0109
2261.45	0.01055
2259.39	0.01033
2257.33	0.01027
2255.27	0.01034
2253.21	0.01063
2251.15	0.01101
2249.09	0.01107
2247.03	0.01105
2244.97	0.01096
2242.91	0.01078
2240.85	0.01083
2238.79	0.01084
2236.73	0.01053
2234.67	0.01042
2232.61	0.0109
2230.55	0.01119
2228.49	0.01074
2226.43	0.01025
2224.37	0.01008
2222.31	0.01015
2220.25	0.01041
2218.19	0.01055
2216.13	0.01033
2214.07	0.01026
2212.01	0.01056
2209.96	0.0105
2207.9	0.00982
2205.84	0.00952
2203.78	0.01036
2201.72	0.01132
2199.66	0.01151
2197.6	0.01111
2195.54	0.01048
2193.48	0.01012
2191.42	0.01018
2189.36	0.01038
2187.3	0.01056
2185.24	0.01064
2183.18	0.01029
2181.12	0.00953
2179.06	0.009
2177	0.0091
2174.94	0.00982
2172.88	0.01045
2170.82	0.01057
2168.76	0.01066
2166.7	0.01065
2164.64	0.01052
2162.58	0.01062
2160.52	0.01041
2158.47	0.00977
2156.41	0.00944
2154.35	0.00965
2152.29	0.01008
2150.23	0.01049
2148.17	0.0106
2146.11	0.01058
2144.05	0.01065
2141.99	0.01035
2139.93	0.00993
2137.87	0.00987
2135.81	0.01005
2133.75	0.01041
2131.69	0.01068
2129.63	0.01051
2127.57	0.01006
2125.51	0.00972
2123.45	0.0096
2121.39	0.00964
2119.33	0.00972
2117.27	0.00974
2115.21	0.00972
2113.15	0.00987
2111.09	0.01025
2109.03	0.01056
2106.98	0.01061
2104.92	0.01049
2102.86	0.01019
2100.8	0.00986
2098.74	0.00982
2096.68	0.00984
2094.62	0.00981
2092.56	0.00994
2090.5	0.01017
2088.44	0.01043
2086.38	0.01047
2084.32	0.01022
2082.26	0.01
2080.2	0.01008
2078.14	0.01026
2076.08	0.01027
2074.02	0.0102
2071.96	0.01022
2069.9	0.01035
2067.84	0.01064
2065.78	0.01064
2063.72	0.01031
2061.66	0.01034
2059.6	0.01038
2057.54	0.01019
2055.49	0.01028
2053.43	0.01061
2051.37	0.01063
2049.31	0.00996
2047.25	0.00922
2045.19	0.00919
2043.13	0.0097
2041.07	0.01023
2039.01	0.01029
2036.95	0.01028
2034.89	0.01101
2032.83	0.01183
2030.77	0.01105
2028.71	0.00931
2026.65	0.00882
2024.59	0.00924
2022.53	0.0093
2020.47	0.00931
2018.41	0.00945
2016.35	0.00916
2014.29	0.0086
2012.23	0.0082
2010.17	0.00819
2008.11	0.00905
2006.05	0.01007
2003.99	0.01026
2001.94	0.01005
1999.88	0.00995
1997.82	0.00983
1995.76	0.00975
1993.7	0.00968
1991.64	0.00973
1989.58	0.01018
1987.52	0.01031
1985.46	0.00996
1983.4	0.00995
1981.34	0.01012
1979.28	0.00998
1977.22	0.01006
1975.16	0.0102
1973.1	0.00999
1971.04	0.00995
1968.98	0.01022
1966.92	0.01042
1964.86	0.01018
1962.8	0.00986
1960.74	0.01003
1958.68	0.01051
1956.62	0.01072
1954.56	0.01055
1952.5	0.01042
1950.45	0.01037
1948.39	0.01022
1946.33	0.01011
1944.27	0.00991
1942.21	0.00974
1940.15	0.00986
1938.09	0.01013
1936.03	0.01037
1933.97	0.01025
1931.91	0.0098
1929.85	0.00948
1927.79	0.00935
1925.73	0.0094
1923.67	0.0095
1921.61	0.00939
1919.55	0.0092
1917.49	0.00931
1915.43	0.00961
1913.37	0.00986
1911.31	0.01012
1909.25	0.01031
1907.19	0.01031
1905.13	0.01014
1903.07	0.01013
1901.01	0.01038
1898.96	0.01042
1896.9	0.01016
1894.84	0.00994
1892.78	0.00991
1890.72	0.00998
1888.66	0.00994
1886.6	0.00979
1884.54	0.00969
1882.48	0.00967
1880.42	0.00967
1878.36	0.00972
1876.3	0.00972
1874.24	0.00974
1872.18	0.00986
1870.12	0.00999
1868.06	0.01012
1866	0.01009
1863.94	0.00989
1861.88	0.00991
1859.82	0.01017
1857.76	0.01031
1855.7	0.01022
1853.64	0.01007
1851.58	0.01002
1849.52	0.01004
1847.47	0.01006
1845.41	0.01014
1843.35	0.01012
1841.29	0.01005
1839.23	0.01019
1837.17	0.01028
1835.11	0.0101
1833.05	0.00995
1830.99	0.00997
1828.93	0.00997
1826.87	0.00993
1824.81	0.00993
1822.75	0.00994
1820.69	0.00997
1818.63	0.00999
1816.57	0.00996
1814.51	0.00996
1812.45	0.01
1810.39	0.00999
1808.33	0.0099
1806.27	0.00981
1804.21	0.00981
1802.15	0.00986
1800.09	0.00983
1798.03	0.00978
1795.97	0.0099
1793.92	0.01007
1791.86	0.01008
1789.8	0.00994
1787.74	0.00991
1785.68	0.01
1783.62	0.01014
1781.56	0.0102
1779.5	0.0101
1777.44	0.00998
1775.38	0.01004
1773.32	0.0102
1771.26	0.01018
1769.2	0.01
1767.14	0.00993
1765.08	0.00999
1763.02	0.0101
1760.96	0.01012
1758.9	0.01002
1756.84	0.00998
1754.78	0.0101
1752.72	0.01026
1750.66	0.01037
1748.6	0.01036
1746.54	0.01023
1744.48	0.01008
1742.43	0.01003
1740.37	0.01014
1738.31	0.01027
1736.25	0.01033
1734.19	0.01041
1732.13	0.01041
1730.07	0.01022
1728.01	0.01009
1725.95	0.01016
1723.89	0.01025
1721.83	0.01029
1719.77	0.01043
1717.71	0.01055
1715.65	0.01043
1713.59	0.01025
1711.53	0.01021
1709.47	0.01028
1707.41	0.01035
1705.35	0.01029
1703.29	0.01033
1701.23	0.0106
1699.17	0.01078
1697.11	0.01065
1695.05	0.01033
1692.99	0.0101
1690.94	0.01016
1688.88	0.01032
1686.82	0.01049
1684.76	0.01079
1682.7	0.01086
1680.64	0.01064
1678.58	0.01058
1676.52	0.01084
1674.46	0.01124
1672.4	0.01148
1670.34	0.01156
1668.28	0.01142
1666.22	0.01115
1664.16	0.01089
1662.1	0.01059
1660.04	0.01035
1657.98	0.01033
1655.92	0.0106
1653.86	0.011
1651.8	0.01092
1649.74	0.01073
1647.68	0.01069
1645.62	0.01042
1643.56	0.01012
1641.5	0.01009
1639.44	0.01025
1637.39	0.01047
1635.33	0.01045
1633.27	0.01013
1631.21	0.0099
1629.15	0.0099
1627.09	0.01004
1625.03	0.01013
1622.97	0.01009
1620.91	0.00999
1618.85	0.01
1616.79	0.01005
1614.73	0.00992
1612.67	0.00974
1610.61	0.00965
1608.55	0.00963
1606.49	0.00958
1604.43	0.00953
1602.37	0.00953
1600.31	0.00956
1598.25	0.00959
1596.19	0.00958
1594.13	0.00949
1592.07	0.0094
1590.01	0.00936
1587.95	0.00932
1585.9	0.00925
1583.84	0.00924
1581.78	0.00935
1579.72	0.00953
1577.66	0.00974
1575.6	0.00979
1573.54	0.00969
1571.48	0.00974
1569.42	0.00981
1567.36	0.00966
1565.3	0.00954
1563.24	0.00967
1561.18	0.01004
1559.12	0.01028
1557.06	0.0099
1555	0.00967
1552.94	0.00972
1550.88	0.00979
1548.82	0.00982
1546.76	0.00994
1544.7	0.01011
1542.64	0.0103
1540.58	0.01052
1538.52	0.01041
1536.46	0.01021
1534.41	0.01021
1532.35	0.01014
1530.29	0.00998
1528.23	0.01
1526.17	0.01017
1524.11	0.01034
1522.05	0.01042
1519.99	0.01034
1517.93	0.01022
1515.87	0.01008
1513.81	0.01002
1511.75	0.01016
1509.69	0.01051
1507.63	0.01086
1505.57	0.01066
1503.51	0.01028
1501.45	0.01019
1499.39	0.01033
1497.33	0.01051
1495.27	0.01062
1493.21	0.01077
1491.15	0.0111
1489.09	0.01146
1487.03	0.01163
1484.97	0.01185
1482.92	0.01244
1480.86	0.01364
1478.8	0.01559
1476.74	0.01855
1474.68	0.02287
1472.62	0.0287
1470.56	0.0342
1468.5	0.03774
1466.44	0.03974
1464.38	0.03991
1462.32	0.03862
1460.26	0.03716
1458.2	0.03553
1456.14	0.03302
1454.08	0.03063
1452.02	0.02904
1449.96	0.02834
1447.9	0.02847
1445.84	0.02878
1443.78	0.02879
1441.72	0.02859
1439.66	0.02869
1437.6	0.02933
1435.54	0.0297
1433.48	0.0288
1431.42	0.0266
1429.37	0.02361
1427.31	0.02099
1425.25	0.0192
1423.19	0.01807
1421.13	0.01754
1419.07	0.01727
1417.01	0.01686
1414.95	0.01642
1412.89	0.01607
1410.83	0.01576
1408.77	0.01545
1406.71	0.01517
1404.65	0.01487
1402.59	0.01459
1400.53	0.01447
1398.47	0.01443
1396.41	0.01446
1394.35	0.01456
1392.29	0.01484
1390.23	0.01592
1388.17	0.01875
1386.11	0.02339
1384.05	0.02753
1381.99	0.03001
1379.93	0.03194
1377.88	0.03394
1375.82	0.03473
1373.76	0.03298
1371.7	0.03002
1369.64	0.0289
1367.58	0.03041
1365.52	0.03191
1363.46	0.03062
1361.4	0.02714
1359.34	0.02421
1357.28	0.02256
1355.22	0.02173
1353.16	0.02134
1351.1	0.02098
1349.04	0.02039
1346.98	0.01959
1344.92	0.01885
1342.86	0.01851
1340.8	0.01856
1338.74	0.01888
1336.68	0.01945
1334.62	0.02013
1332.56	0.02033
1330.5	0.01957
1328.44	0.01831
1326.39	0.01739
1324.33	0.01688
1322.27	0.01652
1320.21	0.01622
1318.15	0.016
1316.09	0.01587
1314.03	0.01578
1311.97	0.01555
1309.91	0.01515
1307.85	0.01479
1305.79	0.01461
1303.73	0.01451
1301.67	0.01437
1299.61	0.01415
1297.55	0.01387
1295.49	0.01357
1293.43	0.01326
1291.37	0.01294
1289.31	0.01268
1287.25	0.01259
1285.19	0.01263
1283.13	0.01265
1281.07	0.01264
1279.01	0.01274
1276.95	0.01298
1274.9	0.01324
1272.84	0.01338
1270.78	0.01341
1268.72	0.01328
1266.66	0.01286
1264.6	0.01222
1262.54	0.01179
1260.48	0.01193
1258.42	0.01266
1256.36	0.01361
1254.3	0.01417
1252.24	0.01396
1250.18	0.01332
1248.12	0.01301
1246.06	0.0133
1244	0.01385
1241.94	0.01418
1239.88	0.01433
1237.82	0.01462
1235.76	0.0149
1233.7	0.01485
1231.64	0.01444
1229.58	0.01386
1227.52	0.01331
1225.46	0.01303
1223.4	0.01312
1221.35	0.01325
1219.29	0.01302
1217.23	0.01242
1215.17	0.01177
1213.11	0.01134
1211.05	0.0112
1208.99	0.01124
1206.93	0.01135
1204.87	0.01153
1202.81	0.01179
1200.75	0.01218
1198.69	0.01275
1196.63	0.01347
1194.57	0.01422
1192.51	0.01474
1190.45	0.01474
1188.39	0.01418
1186.33	0.01339
1184.27	0.01264
1182.21	0.01206
1180.15	0.01178
1178.09	0.01177
1176.03	0.01192
1173.97	0.01218
1171.91	0.01247
1169.86	0.01264
1167.8	0.0125
1165.74	0.01215
1163.68	0.01203
1161.62	0.01221
1159.56	0.0123
1157.5	0.01209
1155.44	0.0117
1153.38	0.01129
1151.32	0.01091
1149.26	0.01073
1147.2	0.01087
1145.14	0.01139
1143.08	0.01215
1141.02	0.01285
1138.96	0.01333
1136.9	0.01375
1134.84	0.01422
1132.78	0.01463
1130.72	0.01477
1128.66	0.01447
1126.6	0.01363
1124.54	0.01255
1122.48	0.01173
1120.42	0.01136
1118.37	0.01141
1116.31	0.01187
1114.25	0.01278
1112.19	0.01394
1110.13	0.01491
1108.07	0.01523
1106.01	0.01485
1103.95	0.01402
1101.89	0.01306
1099.83	0.01224
1097.77	0.01166
1095.71	0.01139
1093.65	0.01144
1091.59	0.01178
1089.53	0.01236
1087.47	0.01315
1085.41	0.01394
1083.35	0.01442
1081.29	0.01441
1079.23	0.01403
1077.17	0.01375
1075.11	0.01412
1073.05	0.0153
1070.99	0.01709
1068.93	0.01964
1066.88	0.02347
1064.82	0.02859
1062.76	0.03454
1060.7	0.04056
1058.64	0.0454
1056.58	0.04752
1054.52	0.04648
1052.46	0.04321
1050.4	0.03883
1048.34	0.03424
1046.28	0.03033
1044.22	0.02756
1042.16	0.02578
1040.1	0.02446
1038.04	0.02325
1035.98	0.02203
1033.92	0.02106
1031.86	0.02088
1029.8	0.02152
1027.74	0.02273
1025.68	0.02439
1023.62	0.02558
1021.56	0.02486
1019.5	0.02234
1017.44	0.01956
1015.38	0.01774
1013.33	0.01709
1011.27	0.01723
1009.21	0.01745
1007.15	0.01704
1005.09	0.01583
1003.03	0.01438
1000.97	0.01323
998.908	0.01246
996.848	0.01193
994.789	0.01173
992.729	0.01204
990.67	0.01284
988.61	0.0138
986.55	0.01442
984.491	0.01435
982.431	0.01363
980.372	0.01262
978.312	0.01177
976.252	0.01133
974.193	0.01123
972.133	0.01131
970.074	0.01152
968.014	0.01195
965.954	0.01286
963.895	0.01463
961.835	0.01721
959.776	0.01955
957.716	0.0206
955.656	0.02068
953.597	0.02028
951.537	0.01895
949.478	0.01659
947.418	0.01413
945.358	0.01242
943.299	0.01156
941.239	0.01137
939.18	0.01164
937.12	0.01201
935.06	0.01202
933.001	0.01171
930.941	0.01168
928.882	0.01231
926.822	0.01298
924.762	0.01282
922.703	0.01201
920.643	0.01128
918.583	0.01094
916.524	0.01081
914.464	0.01062
912.405	0.01039
910.345	0.01012
908.285	0.00977
906.226	0.00942
904.166	0.00915
902.107	0.00905
900.047	0.00923
897.987	0.00957
895.928	0.0098
893.868	0.00992
891.809	0.01004
889.749	0.01017
887.689	0.01042
885.63	0.01087
883.57	0.01123
881.511	0.01116
879.451	0.01064
877.391	0.01002
875.332	0.00953
873.272	0.00915
871.213	0.00889
869.153	0.00876
867.093	0.00874
865.034	0.00875
862.974	0.00875
860.915	0.0088
858.855	0.0088
856.795	0.0089
854.736	0.00942
852.676	0.01022
850.617	0.01096
848.557	0.0116
846.497	0.01248
844.438	0.01396
842.378	0.0158
840.319	0.01692
838.259	0.01671
836.199	0.01572
834.14	0.01455
832.08	0.0135
830.021	0.01294
827.961	0.01278
825.901	0.01236
823.842	0.01162
821.782	0.01112
819.722	0.01073
817.663	0.01016
815.603	0.00988
813.544	0.01016
811.484	0.0108
809.424	0.01179
807.365	0.0132
805.305	0.01496
803.246	0.01705
801.186	0.0191
799.126	0.01958
797.067	0.01748
795.007	0.01413
792.948	0.01147
790.888	0.00997
788.828	0.00924
786.769	0.00892
784.709	0.00864
782.65	0.00834
780.59	0.00819
778.53	0.00815
776.471	0.00801
774.411	0.00779
772.352	0.00771
770.292	0.00783
768.232	0.00796
766.173	0.00801
764.113	0.00812
762.054	0.00821
759.994	0.00807
757.934	0.00772
755.875	0.00752
753.815	0.00775
751.756	0.00818
749.696	0.00859
747.636	0.00901
745.577	0.00958
743.517	0.01035
741.458	0.01106
739.398	0.01147
737.338	0.01154
735.279	0.01123
733.219	0.01063
731.16	0.00998
729.1	0.00942
727.04	0.00913
724.981	0.00907
722.921	0.00899
720.861	0.00877
718.802	0.0085
716.742	0.00828
714.683	0.0082
712.623	0.00822
710.563	0.00816
708.504	0.00804
706.444	0.00809
704.385	0.00848
702.325	0.00898
700.265	0.00923
698.206	0.00908
696.146	0.00872
694.087	0.00844
692.027	0.00825
689.967	0.00817
687.908	0.0082
685.848	0.00815
683.789	0.00813
681.729	0.00824
679.669	0.00828
677.61	0.00824
675.55	0.0082
673.491	0.00823
671.431	0.00846
669.371	0.00876
667.312	0.00873
665.252	0.00862
663.193	0.00869
661.133	0.00877
659.073	0.00866
657.014	0.00841
654.954	0.00835
652.895	0.00861
650.835	0.00903
648.775	0.00933
646.716	0.00957
644.656	0.01008
642.597	0.01043
640.537	0.01018
638.477	0.00978
636.418	0.00975
634.358	0.01003
632.298	0.01064
630.239	0.01158
628.179	0.01236
626.12	0.0126
624.06	0.01223
622	0.01151
619.941	0.01095
617.881	0.01091
615.822	0.01116
613.762	0.01154
611.702	0.01222
609.643	0.01303
607.583	0.01375
605.524	0.01412
603.464	0.01385
601.404	0.01333
599.345	0.0134
597.285	0.01426
595.226	0.01525
593.166	0.01576
591.106	0.01555
589.047	0.01469
586.987	0.01361
584.928	0.01286
582.868	0.01261
580.808	0.01248
578.749	0.01222
576.689	0.01216
574.63	0.01232
572.57	0.01226
570.51	0.0118
568.451	0.01111
566.391	0.01053
564.332	0.01033
562.272	0.01039
560.212	0.0103
558.153	0.01027
556.093	0.01063
554.034	0.01085
551.974	0.01057
549.914	0.01036
547.855	0.01069
545.795	0.01103
543.736	0.01073
541.676	0.01015
539.616	0.00992
537.557	0.00989
535.497	0.00986
533.438	0.00988
531.378	0.00958
529.318	0.00908
527.259	0.00905
525.199	0.00929
523.139	0.00932
521.08	0.00923
519.02	0.00914
516.961	0.00909
514.901	0.00902
512.841	0.00878
510.782	0.00851
508.722	0.00857
506.663	0.00915
504.603	0.01002
502.543	0.01069
500.484	0.01067
498.424	0.00997
496.365	0.00914
494.305	0.00857
492.245	0.00839
490.186	0.00842
488.126	0.00856
486.067	0.00889
484.007	0.0089
481.947	0.00826
479.888	0.00777
477.828	0.00796
475.769	0.00828
473.709	0.00825
471.649	0.00779
469.59	0.00721
467.53	0.00701
465.471	0.0072
463.411	0.00737
461.351	0.00689
459.292	0.00643
457.232	0.00701
455.173	0.00779
453.113	0.00816
451.053	0.00828
448.994	0.00833
446.934	0.00846
444.875	0.00798
442.815	0.0069
440.755	0.0064
438.696	0.00676
436.636	0.0071
434.577	0.00708
432.517	0.00652
430.457	0.00549
428.398	0.00515
426.338	0.00522
424.278	0.00505
422.219	0.00552
420.159	0.00604
418.1	0.00566
416.04	0.00581
413.98	0.0067
411.921	0.00716
409.861	0.00607
407.802	0.00443
405.742	0.00457
403.682	0.00598
401.623	0.00675
399.563	0.007

## Sheet: Fig. 1b
x_ATR-FTIR	y_ATR-FTIR	x_HyFOPM	y_HyFOPM
3997.69	0.00232	2932.55	1.10185
3995.63	0.00243	2930.55	1.1074
3993.57	0.00246	2928.55	1.11263
3991.51	0.00247	2926.55	1.11754
3989.45	0.00251	2924.55	1.12211
3987.39	0.00247	2922.55	1.13743
3985.33	0.00237	2920.55	1.14358
3983.27	0.00229	2918.55	1.13608
3981.22	0.00228	2916.55	1.11803
3979.16	0.00241	2914.55	1.09258
3977.1	0.00253	2912.55	1.06199
3975.04	0.00251	2910.55	1.03174
3972.98	0.00249	2908.55	1.00659
3970.92	0.00249	2906.55	0.98525
3968.86	0.00242	2904.55	0.96865
3966.8	0.0022	2902.55	0.95511
3964.74	0.00191	2900.55	0.94271
3962.68	0.00191	2898.55	0.93049
3960.62	0.00204	2896.55	0.917
3958.56	0.00184	2894.55	0.90227
3956.5	0.00158	2892.55	0.88615
3954.44	0.00169	2890.55	0.86822
3952.38	0.00201	2888.55	0.85109
3950.32	0.00224	2886.55	0.83445
3948.26	0.00231	2884.55	0.82061
3946.2	0.0023	2882.55	0.81266
3944.14	0.0021	2880.55	0.81207
3942.08	0.00173	2878.55	0.82347
3940.02	0.00176	2876.55	0.84607
3937.96	0.00211	2874.55	0.87656
3935.9	0.00215	2872.55	0.90803
3933.84	0.00205	2870.55	0.93653
3931.78	0.0021	2868.55	0.96344
3929.72	0.00209	2866.55	0.99672
3927.67	0.00209	2864.55	1.03847
3925.61	0.00218	2862.55	1.09834
3923.55	0.00213	2860.55	1.17493
3921.49	0.00208	2858.55	1.26048
3919.43	0.00219	2856.55	1.34332
3917.37	0.00226	2854.55	1.41161
3915.31	0.00215	2852.55	1.45435
3913.25	0.00188	2850.55	1.46644
3911.19	0.00167	2848.55	1.43694
3909.13	0.00183	2846.55	1.36915
3907.07	0.00194	2844.55	1.27072
3905.01	0.00192	2842.55	1.15774
3902.95	0.00258	2840.55	1.04612
3900.89	0.00327	2838.55	0.94863
3898.83	0.00289	2836.55	0.87214
3896.77	0.00213	2834.55	0.81777
3894.71	0.00173	2832.55	0.77627
3892.65	0.00167	2830.55	0.74017
3890.59	0.00172	2828.55	0.70506
3888.53	0.00163	2826.55	0.67158
3886.47	0.00163	2824.55	0.63928
3884.41	0.00195	2822.55	0.60979
3882.35	0.00221	2820.55	0.58544
3880.29	0.00219	2818.55	0.56584
3878.23	0.00198	2816.55	0.55061
3876.18	0.0018	2814.55	0.53761
3874.12	0.00187	2812.55	0.52646
3872.06	0.00224	2810.55	0.5174
3870	0.00252	2808.55	0.51024
3867.94	0.00242	2806.55	0.50314
3865.88	0.00208	2804.55	0.49766
3863.82	0.0018	2802.55	0.49299
3861.76	0.00184	2800.55	0.48922
3859.7	0.00192	2798.55	0.48545
3857.64	0.00186	2796.55	0.48205
3855.58	0.00187	2794.55	0.47808
3853.52	0.00194	2792.55	0.47458
3851.46	0.00193	2790.55	0.47128
3849.4	0.00205	2788.55	0.4691
3847.34	0.00239	2786.55	0.46767
3845.28	0.00278	2784.55	0.46688
3843.22	0.003	2782.55	0.4671
3841.16	0.00307	2780.55	0.4683
3839.1	0.00296	2778.55	0.46993
3837.04	0.00277	2776.55	0.4273
3834.98	0.00256	2774.55	0.46317
3832.92	0.00233	2772.55	0.55571
3830.86	0.00223	2770.55	0.67877
3828.8	0.00207	1738.55	0.81282
3826.74	0.00193	1736.55	0.92328
3824.69	0.00207	1734.55	0.99221
3822.63	0.00256	1732.55	0.99615
3820.57	0.00289	1730.55	0.91431
3818.51	0.00257	1728.55	0.87158
3816.45	0.00234	1726.55	0.82612
3814.39	0.00249	1724.55	0.77616
3812.33	0.00249	1722.55	0.73407
3810.27	0.00239	1720.55	0.68401
3808.21	0.00239	1718.55	0.63593
3806.15	0.00235	1716.55	0.58858
3804.09	0.00224	1714.55	0.5436
3802.03	0.00216	1712.55	0.50182
3799.97	0.00206	1710.55	0.46485
3797.91	0.00208	1708.55	0.43187
3795.85	0.0023	1706.55	0.40888
3793.79	0.00235	1704.55	0.38841
3791.73	0.00215	1702.55	0.37125
3789.67	0.00211	1700.55	0.35802
3787.61	0.00237	1698.55	0.34768
3785.55	0.00251	1696.55	0.34018
3783.49	0.00231	1694.55	0.33496
3781.43	0.00214	1692.55	0.33112
3779.37	0.00219	1690.55	0.32888
3777.31	0.00213	1688.55	0.32783
3775.25	0.00194	1686.55	0.3267
3773.19	0.00191	1684.55	0.32689
3771.14	0.00208	1682.55	0.32768
3769.08	0.00216	1680.55	0.32933
3767.02	0.0021	1678.55	0.33142
3764.96	0.00207	1676.55	0.334
3762.9	0.00198	1674.55	0.33736
3760.84	0.00192	1672.55	0.33893
3758.78	0.00194	1670.55	0.34075
3756.72	0.00195	1668.55	0.34277
3754.66	0.00206	1666.55	0.34509
3752.6	0.00229	1664.55	0.3473
3750.54	0.00237	1662.55	0.34949
3748.48	0.0023	1660.55	0.35292
3746.42	0.00223	1658.55	0.35463
3744.36	0.0021	1656.55	0.35339
3742.3	0.00212	1654.55	0.35292
3740.24	0.00232	1652.55	0.35315
3738.18	0.00252	1650.55	0.35342
3736.12	0.00265	1648.55	0.35413
3734.06	0.00266	1646.55	0.35539
3732	0.00263	1644.55	0.3574
3729.94	0.00252	1642.55	0.35704
3727.88	0.00231	1640.55	0.35531
3725.82	0.00221	1638.55	0.35383
3723.76	0.00227	1636.55	0.35241
3721.7	0.00235	1634.55	0.35041
3719.65	0.00248	1632.55	0.34825
3717.59	0.0025	1630.55	0.34567
3715.53	0.00238	1628.55	0.34299
3713.47	0.00239	1626.55	0.34006
3711.41	0.00255	1624.55	0.33694
3709.35	0.00245	1622.55	0.3331
3707.29	0.00225	1620.55	0.3292
3705.23	0.00222	1618.55	0.32507
3703.17	0.00229	1616.55	0.32087
3701.11	0.00231	1614.55	0.31673
3699.05	0.0024	1612.55	0.31282
3696.99	0.00266	1610.55	0.30871
3694.93	0.00284	1608.55	0.30471
3692.87	0.00284	1606.55	0.30083
3690.81	0.00282	1604.55	0.29683
3688.75	0.00281	1602.55	0.29301
3686.69	0.0029	1600.55	0.28937
3684.63	0.00307	1598.55	0.2862
3682.57	0.00312	1596.55	0.28314
3680.51	0.00315	1594.55	0.28008
3678.45	0.00334	1592.55	0.27719
3676.39	0.00347	1590.55	0.27436
3674.33	0.00335	1588.55	0.27163
3672.27	0.00348	1586.55	0.26914
3670.21	0.00378	1584.55	0.26681
3668.16	0.00366	1582.55	0.26426
3666.1	0.00339	1580.55	0.26289
3664.04	0.00335	1578.55	0.26147
3661.98	0.00349	1576.55	0.2601
3659.92	0.00372	1574.55	0.25837
3657.86	0.00389	1572.55	0.25652
3655.8	0.0038	1570.55	0.25466
3653.74	0.00391	1568.55	0.2529
3651.68	0.00452	1566.55	0.25094
3649.62	0.00498	1564.55	0.2497
3647.56	0.00489	1562.55	0.24758
3645.5	0.00483	1560.55	0.24584
3643.44	0.005	1558.55	0.24437
3641.38	0.00528	1556.55	0.24349
3639.32	0.00561	1554.55	0.24261
3637.26	0.00597	1552.55	0.24255
3635.2	0.00626	1550.55	0.24225
3633.14	0.00634	1548.55	0.24154
3631.08	0.00641	1546.55	0.24027
3629.02	0.00688	1544.55	0.23861
3626.96	0.00745	1542.55	0.23761
3624.9	0.00765	1540.55	0.23751
3622.84	0.0078	1538.55	0.23656
3620.78	0.00796	1536.55	0.23631
3618.72	0.00803	1534.55	0.23628
3616.67	0.00816	1532.55	0.23703
3614.61	0.00844	1530.55	0.23736
3612.55	0.00872	1528.55	0.23734
3610.49	0.00885	1526.55	0.2376
3608.43	0.00869	1524.55	0.23918
3606.37	0.00849	1522.55	0.23967
3604.31	0.00864	1520.55	0.24087
3602.25	0.00885	1518.55	0.24262
3600.19	0.00903	1516.55	0.24463
3598.13	0.00936	1514.55	0.24624
3596.07	0.00956	1512.55	0.2477
3594.01	0.00947	1510.55	0.24884
3591.95	0.00936	1508.55	0.25123
3589.89	0.00943	1506.55	0.25331
3587.83	0.00958	1504.55	0.25595
3585.77	0.00974	1502.55	0.259
3583.71	0.00995	1500.55	0.26753
3581.65	0.01011	1498.55	0.28008
3579.59	0.01015	1496.55	0.29781
3577.53	0.01019	1494.55	0.31911
3575.47	0.01022	1492.55	0.33885
3573.41	0.01024	1490.55	0.35342
3571.35	0.01035	1488.55	0.36116
3569.29	0.01046	1486.55	0.36385
3567.23	0.01052	1484.55	0.36763
3565.17	0.01057	1482.55	0.37184
3563.12	0.01065	1480.55	0.37913
3561.06	0.01076	1478.55	0.38518
3559	0.01089	1476.55	0.39113
3556.94	0.01102	1474.55	0.39833
3554.88	0.01118	1472.55	0.41156
3552.82	0.01142	1470.55	0.42999
3550.76	0.01172	1468.55	0.45047
3548.7	0.0121	1466.55	0.46807
3546.64	0.01249	1464.55	0.47769
3544.58	0.01272	1462.55	0.47672
3542.52	0.01284	1460.55	0.47069
3540.46	0.01297	1458.55	0.45963
3538.4	0.01312	1456.55	0.44848
3536.34	0.01331	1454.55	0.43591
3534.28	0.01355	1452.55	0.42292
3532.22	0.01377	1450.55	0.40913
3530.16	0.01394	1448.55	0.39539
3528.1	0.01407	1446.55	0.38447
3526.04	0.01434	1444.55	0.37711
3523.98	0.01482	1442.55	0.37036
3521.92	0.01523	1440.55	0.36472
3519.86	0.01547	1438.55	0.35909
3517.8	0.01568	1436.55	0.35406
3515.74	0.01577	1434.55	0.34836
3513.68	0.01573	1432.55	0.34134
3511.63	0.01587	1430.55	0.33336
3509.57	0.0163	1428.55	0.32549
3507.51	0.01681	1426.55	0.3191
3505.45	0.01718	1424.55	0.31605
3503.39	0.01739	1422.55	0.31621
3501.33	0.01755	1420.55	0.31867
3499.27	0.01775	1418.55	0.32122
3497.21	0.01793	1416.55	0.32182
3495.15	0.01808	1414.55	0.32012
3493.09	0.0183	1412.55	0.3173
3491.03	0.01853	1410.55	0.31488
3488.97	0.01869	1408.55	0.31432
3486.91	0.01902	1406.55	0.31556
3484.85	0.01958	1404.55	0.31728
3482.79	0.02005	1402.55	0.31837
3480.73	0.02039	1400.55	0.31726
3478.67	0.02075	1398.55	0.31513
3476.61	0.02117	1396.55	0.31264
3474.55	0.02145	1394.55	0.31093
3472.49	0.02154	1392.55	0.31089
3470.43	0.02168	1390.55	0.31289
3468.37	0.02191	1388.55	0.3171
3466.31	0.02229	1386.55	0.32365
3464.25	0.02282	1384.55	0.33281
3462.19	0.02312	1382.55	0.3459
3460.14	0.02312	1380.55	0.35921
3458.08	0.02323	1378.55	0.36861
3456.02	0.02348	1376.55	0.37289
3453.96	0.02378	1374.55	0.37251
3451.9	0.02406	1372.55	0.36834
3449.84	0.02423	1370.55	0.3622
3447.78	0.0243	1368.55	0.35724
3445.72	0.02439	1366.55	0.35547
3443.66	0.02465	1364.55	0.35517
3441.6	0.02505	1362.55	0.35448
3439.54	0.02551	1360.55	0.35409
3437.48	0.02595	1358.55	0.35295
3435.42	0.02627	1356.55	0.35368
3433.36	0.02641	1354.55	0.35552
3431.3	0.02639	1352.55	0.35828
3429.24	0.02644	1350.55	0.36194
3427.18	0.02663	1348.55	0.366
3425.12	0.02678	1346.55	0.37046
3423.06	0.02688	1344.55	0.37329
3421	0.02698	1342.55	0.37313
3418.94	0.02707	1340.55	0.37292
3416.88	0.02715	1338.55	0.37114
3414.82	0.02727	1336.55	0.369
3412.76	0.02749	1334.55	0.36761
3410.7	0.02769	1332.55	0.36755
3408.65	0.02789	1330.55	0.36987
3406.59	0.02809	1328.55	0.37293
3404.53	0.02817	1326.55	0.3767
3402.47	0.0281	1324.55	0.38032
3400.41	0.02806	1322.55	0.38315
3398.35	0.02831	1320.55	0.38553
3396.29	0.0286	1318.55	0.3872
3394.23	0.02862	1316.55	0.38876
3392.17	0.02868	1314.55	0.39056
3390.11	0.02888	1312.55	0.39298
3388.05	0.02896	1310.55	0.39695
3385.99	0.02895	1308.55	0.4017
3383.93	0.029	1306.55	0.40769
3381.87	0.02908	1304.55	0.41452
3379.81	0.02901	1302.55	0.42165
3377.75	0.0288	1300.55	0.42859
3375.69	0.02873	1298.55	0.43443
3373.63	0.02887	1296.55	0.43968
3371.57	0.02889	1294.55	0.4443
3369.51	0.02873	1292.55	0.45025
3367.45	0.02861	1290.55	0.45809
3365.39	0.02853	1288.55	0.46789
3363.33	0.02844	1286.55	0.47922
3361.27	0.02835	1284.55	0.49068
3359.21	0.02822	1282.55	0.50096
3357.15	0.0281	1280.55	0.50982
3355.1	0.02805	1278.55	0.51745
3353.04	0.02797	1276.55	0.52407
3350.98	0.02784	1274.55	0.53118
3348.92	0.0278	1272.55	0.53944
3346.86	0.02788	1270.55	0.54889
3344.8	0.02788	1268.55	0.55862
3342.74	0.02769	1266.55	0.56911
3340.68	0.0275	1264.55	0.58133
3338.62	0.02738	1262.55	0.59609
3336.56	0.02717	1260.55	0.61222
3334.5	0.02694	1258.55	0.63235
3332.44	0.02683	1256.55	0.65641
3330.38	0.02679	1254.55	0.68296
3328.32	0.0267	1252.55	0.71109
3326.26	0.02662	1250.55	0.7403
3324.2	0.02656	1248.55	0.76826
3322.14	0.02646	1246.55	0.79407
3320.08	0.02624	1244.55	0.81624
3318.02	0.026	1242.55	0.83539
3315.96	0.02599	1240.55	0.84963
3313.9	0.02603	1238.55	0.86364
3311.84	0.02596	1236.55	0.87507
3309.78	0.02596	1234.55	0.88279
3307.72	0.02595	1232.55	0.89005
3305.66	0.02575	1230.55	0.89393
3303.61	0.02559	1228.55	0.89502
3301.55	0.02564	1226.55	0.89289
3299.49	0.02565	1224.55	0.88608
3297.43	0.02543	1222.55	0.88114
3295.37	0.02524	1220.55	0.8723
3293.31	0.02516	1218.55	0.86179
3291.25	0.02506	1216.55	0.85048
3289.19	0.02505	1214.55	0.83431
3287.13	0.02518	1212.55	0.81532
3285.07	0.02519	1210.55	0.79559
3283.01	0.02513	1208.55	0.77526
3280.95	0.02505	1206.55	0.75553
3278.89	0.02482	1204.55	0.73711
3276.83	0.0245	1202.55	0.72893
3274.77	0.02428	1200.55	0.72074
3272.71	0.02426	1198.55	0.71193
3270.65	0.02427	1196.55	0.70185
3268.59	0.02424	1194.55	0.69368
3266.53	0.02413	1192.55	0.68624
3264.47	0.024	1190.55	0.67794
3262.41	0.02399	1188.55	0.67278
3260.35	0.02401	1186.55	0.67709
3258.29	0.02388	1184.55	0.6811
3256.23	0.02376	1182.55	0.68587
3254.17	0.02366	1180.55	0.69097
3252.12	0.02346	1178.55	0.69615
3250.06	0.02325	1176.55	0.70178
3248	0.0232	1174.55	0.70497
3245.94	0.02319	1172.55	0.70593
3243.88	0.02299	1170.55	0.70441
3241.82	0.02268	1168.55	0.7001
3239.76	0.02244	1166.55	0.69266
3237.7	0.02219	1164.55	0.6826
3235.64	0.02194	1162.55	0.66953
3233.58	0.02182	1160.55	0.6553
3231.52	0.02178	1158.55	0.63949
3229.46	0.02163	1156.55	0.62327
3227.4	0.02139	1154.55	0.60789
3225.34	0.02121	1152.55	0.59617
3223.28	0.02112	1150.55	0.58651
3221.22	0.02099	1148.55	0.57834
3219.16	0.02073	1146.55	0.56985
3217.1	0.02038	1144.55	0.55982
3215.04	0.02012	1142.55	0.54822
3212.98	0.02007	1140.55	0.53475
3210.92	0.01989	1138.55	0.52074
3208.86	0.01937	1136.55	0.50764
3206.8	0.01893	1134.55	0.49496
3204.74	0.01873	1132.55	0.48455
3202.68	0.01853	1130.55	0.47792
3200.62	0.01834	1128.55	0.47779
3198.57	0.01825	1126.55	0.48572
3196.51	0.01812	1124.55	0.49984
3194.45	0.01792	1122.55	0.51895
3192.39	0.01767	1120.55	0.53983
3190.33	0.01734	1118.55	0.55891
3188.27	0.01703	1116.55	0.57564
3186.21	0.01679	1114.55	0.59004
3184.15	0.01658	1112.55	0.60404
3182.09	0.01633	1110.55	0.61946
3180.03	0.01608	1108.55	0.63756
3177.97	0.01589	1106.55	0.66121
3175.91	0.01569	1104.55	0.69003
3173.85	0.01548	1102.55	0.72238
3171.79	0.01519	1100.55	0.75698
3169.73	0.01488	1098.55	0.79268
3167.67	0.01468	1096.55	0.8279
3165.61	0.01452	1094.55	0.86122
3163.55	0.01437	1092.55	0.88986
3161.49	0.01426	1090.55	0.91041
3159.43	0.0141	1088.55	0.92181
3157.37	0.01384	1086.55	0.91983
3155.31	0.01364	1084.55	0.90406
3153.25	0.01357	1082.55	0.87805
3151.19	0.01345	1080.55	0.84722
3149.13	0.01327	1078.55	0.81843
3147.08	0.01308	1076.55	0.79718
3145.02	0.01288	1074.55	0.78502
3142.96	0.01264	1072.55	0.78273
3140.9	0.01233	1070.55	0.78505
3138.84	0.01212	1068.55	0.78813
3136.78	0.01212	1066.55	0.78868
3134.72	0.01204	1064.55	0.78433
3132.66	0.01173	1062.55	0.77643
3130.6	0.01142	1060.55	0.76548
3128.54	0.01134	1058.55	0.75177
3126.48	0.01132	1056.55	0.73607
3124.42	0.01112	1054.55	0.7184
3122.36	0.01088	1052.55	0.69784
3120.3	0.01076	1050.55	0.67295
3118.24	0.01072	1048.55	0.64297
3116.18	0.0107	1046.55	0.60993
3114.12	0.01066	1044.55	0.57394
3112.06	0.01054	1042.55	0.5387
3110	0.01036	1040.55	0.50671
3107.94	0.01024	1038.55	0.47935
3105.88	0.01024	1036.55	0.45688
3103.82	0.01024	1034.55	0.43928
3101.76	0.00999	1032.55	0.42635
3099.7	0.00958	1030.55	0.41802
3097.64	0.00935	1028.55	0.41271
3095.59	0.00934	1026.55	0.41086
3093.53	0.00938	1024.55	0.41113
3091.47	0.00938	1022.55	0.41258
3089.41	0.00928	1020.55	0.41504
3087.35	0.00914	1018.55	0.41647
3085.29	0.00909	1016.55	0.41631
3083.23	0.00913	1014.55	0.4139
3081.17	0.00916	1012.55	0.40821
3079.11	0.00919	1010.55	0.40058
3077.05	0.00923	1008.55	0.39157
3074.99	0.00919	1006.55	0.38249
3072.93	0.00907	1004.55	0.37569
3070.87	0.00912	1002.55	0.37087
3068.81	0.00928	1000.55	0.36907
3066.75	0.00925	998.55	0.36969
3064.69	0.00921	996.55	0.37245
3062.63	0.00935	994.55	0.37683
3060.57	0.00954	992.55	0.38163
3058.51	0.00969	990.55	0.38686
3056.45	0.00981	988.55	0.39401
3054.39	0.00991	986.55	0.40478
3052.33	0.01002	984.55	0.42054
3050.27	0.01021	982.55	0.44272
3048.21	0.0105	980.55	0.47117
3046.15	0.01073	978.55	0.50171
3044.1	0.01073	976.55	0.53013
3042.04	0.01073	974.55	0.55055
3039.98	0.01104	972.55	0.5603
3037.92	0.01148	970.55	0.55788
3035.86	0.01174	968.55	0.54397
3033.8	0.01186	966.55	0.5203
3031.74	0.01194	964.55	0.49191
3029.68	0.01197	962.55	0.46354
3027.62	0.01199	960.55	0.4409
3025.56	0.01196	958.55	0.42602
3023.5	0.01202	956.55	0.41795
3021.44	0.01246	954.55	0.41197
3019.38	0.01324	952.55	0.40434
3017.32	0.01422	950.55	0.392
3015.26	0.01553	948.55	0.37695
3013.2	0.01716	946.55	0.36114
3011.14	0.01882	944.55	0.34796
3009.08	0.02017	942.55	0.33987
3007.02	0.02103	940.55	0.33614
3004.96	0.0213	938.55	0.33531
3002.9	0.02086	936.55	0.33609
3000.84	0.01977	934.55	0.33776
2998.78	0.01835	932.55	0.33962
2996.72	0.01701	930.55	0.34088
2994.66	0.01601	928.55	0.33989
2992.6	0.01529	926.55	0.33692
2990.55	0.01477	924.55	0.33314
2988.49	0.01457	922.55	0.32902
2986.43	0.0149	920.55	0.32499
2984.37	0.0157	918.55	0.32208
2982.31	0.01675	916.55	0.31915
2980.25	0.01803	914.55	0.31902
2978.19	0.01953	912.55	0.31914
2976.13	0.02123	910.55	0.31502
2974.07	0.02334	908.55	0.31476
2972.01	0.02603	906.55	0.30979
2969.95	0.0294	904.55	0.30308
2967.89	0.03357	902.55	0.29464
2965.83	0.03836	900.55	0.28445
2963.77	0.04321
2961.71	0.04768
2959.65	0.05155
2957.59	0.05429
2955.53	0.05549
2953.47	0.05546
2951.41	0.05485
2949.35	0.05467
2947.29	0.05598
2945.23	0.05914
2943.17	0.06406
2941.11	0.07075
2939.06	0.07931
2937	0.08964
2934.94	0.10124
2932.88	0.11357
2930.82	0.12615
2928.76	0.13808
2926.7	0.14803
2924.64	0.15439
2922.58	0.15555
2920.52	0.1507
2918.46	0.1406
2916.4	0.12758
2914.34	0.11409
2912.28	0.10164
2910.22	0.09095
2908.16	0.08216
2906.1	0.07492
2904.04	0.06891
2901.98	0.06396
2899.92	0.05976
2897.86	0.05589
2895.8	0.05213
2893.74	0.04861
2891.68	0.04544
2889.62	0.04254
2887.57	0.0399
2885.51	0.03769
2883.45	0.03601
2881.39	0.03498
2879.33	0.03487
2877.27	0.03603
2875.21	0.03819
2873.15	0.0403
2871.09	0.04167
2869.03	0.04277
2866.97	0.04493
2864.91	0.04942
2862.85	0.05661
2860.79	0.06609
2858.73	0.07712
2856.67	0.08795
2854.61	0.09546
2852.55	0.09644
2850.49	0.08963
2848.43	0.07709
2846.37	0.06279
2844.31	0.04977
2842.25	0.0395
2840.19	0.03219
2838.13	0.02715
2836.08	0.02353
2834.02	0.02091
2831.96	0.01888
2829.9	0.01702
2827.84	0.01529
2825.78	0.01384
2823.72	0.01269
2821.66	0.01172
2819.6	0.01083
2817.54	0.01001
2815.48	0.00934
2813.42	0.00884
2811.36	0.00842
2809.3	0.00799
2807.24	0.00767
2805.18	0.00751
2803.12	0.0074
2801.06	0.00724
2799	0.00699
2796.94	0.00663
2794.88	0.0063
2792.82	0.00611
2790.76	0.00598
2788.7	0.00582
2786.64	0.00561
2784.58	0.00545
2782.53	0.00543
2780.47	0.00535
2778.41	0.0052
2776.35	0.00513
2774.29	0.00507
2772.23	0.00501
2770.17	0.00497
2768.11	0.00492
2766.05	0.00487
2763.99	0.00481
2761.93	0.00466
2759.87	0.00449
2757.81	0.00442
2755.75	0.00447
2753.69	0.00448
2751.63	0.0044
2749.57	0.00437
2747.51	0.00435
2745.45	0.00431
2743.39	0.0043
2741.33	0.00431
2739.27	0.00429
2737.21	0.0043
2735.15	0.00432
2733.09	0.00432
2731.04	0.00427
2728.98	0.00422
2726.92	0.00421
2724.86	0.00418
2722.8	0.0041
2720.74	0.00398
2718.68	0.00389
2716.62	0.00388
2714.56	0.0039
2712.5	0.00389
2710.44	0.00388
2708.38	0.00391
2706.32	0.00393
2704.26	0.00387
2702.2	0.00386
2700.14	0.00394
2698.08	0.00401
2696.02	0.00404
2693.96	0.00403
2691.9	0.00394
2689.84	0.00383
2687.78	0.00378
2685.72	0.00384
2683.66	0.00392
2681.6	0.00398
2679.55	0.00402
2677.49	0.00402
2675.43	0.00398
2673.37	0.00396
2671.31	0.00396
2669.25	0.00394
2667.19	0.00384
2665.13	0.00374
2663.07	0.00371
2661.01	0.00372
2658.95	0.00373
2656.89	0.00372
2654.83	0.00368
2652.77	0.00361
2650.71	0.00356
2648.65	0.00353
2646.59	0.00349
2644.53	0.00347
2642.47	0.00349
2640.41	0.00349
2638.35	0.00335
2636.29	0.00314
2634.23	0.00305
2632.17	0.00305
2630.11	0.00302
2628.06	0.00298
2626	0.00301
2623.94	0.00314
2621.88	0.00318
2619.82	0.00303
2617.76	0.00285
2615.7	0.00286
2613.64	0.00298
2611.58	0.00297
2609.52	0.00289
2607.46	0.00292
2605.4	0.00297
2603.34	0.00295
2601.28	0.00284
2599.22	0.00274
2597.16	0.00278
2595.1	0.00291
2593.04	0.00296
2590.98	0.00289
2588.92	0.00282
2586.86	0.00284
2584.8	0.00279
2582.74	0.00269
2580.68	0.00278
2578.62	0.00296
2576.56	0.00294
2574.51	0.00281
2572.45	0.00282
2570.39	0.00282
2568.33	0.00268
2566.27	0.00261
2564.21	0.00274
2562.15	0.0028
2560.09	0.00267
2558.03	0.00268
2555.97	0.00281
2553.91	0.00281
2551.85	0.00272
2549.79	0.00261
2547.73	0.00247
2545.67	0.00242
2543.61	0.00248
2541.55	0.00249
2539.49	0.0024
2537.43	0.00235
2535.37	0.00244
2533.31	0.00257
2531.25	0.0026
2529.19	0.00253
2527.13	0.00236
2525.07	0.00217
2523.02	0.00216
2520.96	0.00229
2518.9	0.00232
2516.84	0.00222
2514.78	0.00213
2512.72	0.00216
2510.66	0.00221
2508.6	0.00208
2506.54	0.00184
2504.48	0.0018
2502.42	0.00199
2500.36	0.00218
2498.3	0.00219
2496.24	0.00206
2494.18	0.00202
2492.12	0.00214
2490.06	0.00223
2488	0.00217
2485.94	0.00208
2483.88	0.0021
2481.82	0.00214
2479.76	0.00204
2477.7	0.00187
2475.64	0.00174
2473.58	0.00175
2471.53	0.0018
2469.47	0.00171
2467.41	0.00161
2465.35	0.00163
2463.29	0.00168
2461.23	0.00172
2459.17	0.00177
2457.11	0.00197
2455.05	0.00224
2452.99	0.00228
2450.93	0.00205
2448.87	0.00181
2446.81	0.00173
2444.75	0.00176
2442.69	0.00183
2440.63	0.00199
2438.57	0.00213
2436.51	0.00205
2434.45	0.00185
2432.39	0.00179
2430.33	0.00192
2428.27	0.00221
2426.21	0.00243
2424.15	0.00253
2422.09	0.00264
2420.03	0.00274
2417.98	0.00259
2415.92	0.00235
2413.86	0.00225
2411.8	0.00219
2409.74	0.00217
2407.68	0.00214
2405.62	0.00202
2403.56	0.00205
2401.5	0.00226
2399.44	0.00234
2397.38	0.00233
2395.32	0.00242
2393.26	0.00258
2391.2	0.00265
2389.14	0.00258
2387.08	0.00245
2385.02	0.00243
2382.96	0.00257
2380.9	0.00288
2378.84	0.00312
2376.78	0.00307
2374.72	0.00294
2372.66	0.00293
2370.6	0.00286
2368.54	0.00268
2366.49	0.00256
2364.43	0.00263
2362.37	0.00281
2360.31	0.00279
2358.25	0.00273
2356.19	0.00293
2354.13	0.00314
2352.07	0.00309
2350.01	0.00297
2347.95	0.00303
2345.89	0.00324
2343.83	0.00335
2341.77	0.00322
2339.71	0.00311
2337.65	0.00309
2335.59	0.00299
2333.53	0.00303
2331.47	0.00333
2329.41	0.00345
2327.35	0.00318
2325.29	0.00301
2323.23	0.00323
2321.17	0.0034
2319.11	0.00327
2317.05	0.00306
2315	0.00299
2312.94	0.00307
2310.88	0.00312
2308.82	0.00307
2306.76	0.00292
2304.7	0.00282
2302.64	0.00298
2300.58	0.00322
2298.52	0.00323
2296.46	0.00308
2294.4	0.00295
2292.34	0.00285
2290.28	0.00267
2288.22	0.00255
2286.16	0.00265
2284.1	0.00265
2282.04	0.00243
2279.98	0.00223
2277.92	0.00215
2275.86	0.00222
2273.8	0.00243
2271.74	0.00272
2269.68	0.00309
2267.62	0.00324
2265.56	0.00309
2263.51	0.00286
2261.45	0.00265
2259.39	0.00254
2257.33	0.00262
2255.27	0.00269
2253.21	0.00291
2251.15	0.00333
2249.09	0.00336
2247.03	0.00296
2244.97	0.00253
2242.91	0.0024
2240.85	0.00261
2238.79	0.00261
2236.73	0.00223
2234.67	0.00196
2232.61	0.00229
2230.55	0.00279
2228.49	0.00259
2226.43	0.00206
2224.37	0.00206
2222.31	0.00252
2220.25	0.00303
2218.19	0.00326
2216.13	0.00297
2214.07	0.00239
2212.01	0.0019
2209.96	0.00167
2207.9	0.00149
2205.84	0.00141
2203.78	0.00198
2201.72	0.00266
2199.66	0.00266
2197.6	0.00204
2195.54	0.00127
2193.48	0.000859047
2191.42	0.00102
2189.36	0.00132
2187.3	0.00131
2185.24	0.00115
2183.18	0.000885529
2181.12	0.000883299
2179.06	0.0014
2177	0.00145
2174.94	0.000858217
2172.88	0.000866153
2170.82	0.00155
2168.76	0.0019
2166.7	0.00168
2164.64	0.00158
2162.58	0.00185
2160.52	0.00184
2158.47	0.00137
2156.41	0.00109
2154.35	0.00141
2152.29	0.00168
2150.23	0.00168
2148.17	0.00191
2146.11	0.00204
2144.05	0.0016
2141.99	0.00106
2139.93	0.00113
2137.87	0.0016
2135.81	0.00197
2133.75	0.00212
2131.69	0.00211
2129.63	0.00219
2127.57	0.00212
2125.51	0.00161
2123.45	0.00128
2121.39	0.00169
2119.33	0.00237
2117.27	0.00269
2115.21	0.00246
2113.15	0.00209
2111.09	0.00204
2109.03	0.00228
2106.98	0.00248
2104.92	0.00247
2102.86	0.00239
2100.8	0.00225
2098.74	0.002
2096.68	0.00193
2094.62	0.0022
2092.56	0.00251
2090.5	0.00264
2088.44	0.00248
2086.38	0.00218
2084.32	0.0021
2082.26	0.00229
2080.2	0.00243
2078.14	0.00239
2076.08	0.00256
2074.02	0.00277
2071.96	0.0026
2069.9	0.00258
2067.84	0.00299
2065.78	0.00308
2063.72	0.00294
2061.66	0.00319
2059.6	0.00323
2057.54	0.00268
2055.49	0.00238
2053.43	0.00282
2051.37	0.00334
2049.31	0.0028
2047.25	0.00156
2045.19	0.0011
2043.13	0.00144
2041.07	0.00184
2039.01	0.0022
2036.95	0.00264
2034.89	0.00333
2032.83	0.00385
2030.77	0.00324
2028.71	0.00224
2026.65	0.00208
2024.59	0.00244
2022.53	0.00257
2020.47	0.00231
2018.41	0.00203
2016.35	0.00187
2014.29	0.00163
2012.23	0.00122
2010.17	0.00124
2008.11	0.00192
2006.05	0.00241
2003.99	0.00253
2001.94	0.00234
1999.88	0.00203
1997.82	0.00208
1995.76	0.00218
1993.7	0.00178
1991.64	0.00139
1989.58	0.00185
1987.52	0.00223
1985.46	0.00186
1983.4	0.00201
1981.34	0.00265
1979.28	0.00248
1977.22	0.00209
1975.16	0.00202
1973.1	0.00203
1971.04	0.0024
1968.98	0.00271
1966.92	0.00232
1964.86	0.00169
1962.8	0.00172
1960.74	0.00217
1958.68	0.00225
1956.62	0.00204
1954.56	0.00177
1952.5	0.00182
1950.45	0.00237
1948.39	0.00282
1946.33	0.00263
1944.27	0.00211
1942.21	0.00206
1940.15	0.00249
1938.09	0.00262
1936.03	0.00233
1933.97	0.00196
1931.91	0.00176
1929.85	0.00179
1927.79	0.00198
1925.73	0.00214
1923.67	0.00199
1921.61	0.00184
1919.55	0.00187
1917.49	0.00194
1915.43	0.00201
1913.37	0.00212
1911.31	0.00234
1909.25	0.00251
1907.19	0.0025
1905.13	0.00235
1903.07	0.00237
1901.01	0.00261
1898.96	0.0027
1896.9	0.00247
1894.84	0.00229
1892.78	0.00243
1890.72	0.00265
1888.66	0.00265
1886.6	0.00256
1884.54	0.00258
1882.48	0.00269
1880.42	0.00277
1878.36	0.00273
1876.3	0.00261
1874.24	0.0025
1872.18	0.0025
1870.12	0.00259
1868.06	0.00262
1866	0.00255
1863.94	0.00255
1861.88	0.00263
1859.82	0.00279
1857.76	0.00287
1855.7	0.0028
1853.64	0.00278
1851.58	0.00286
1849.52	0.00297
1847.47	0.00299
1845.41	0.00296
1843.35	0.00289
1841.29	0.00287
1839.23	0.00295
1837.17	0.00306
1835.11	0.00313
1833.05	0.00314
1830.99	0.0031
1828.93	0.00316
1826.87	0.00339
1824.81	0.00352
1822.75	0.00359
1820.69	0.00364
1818.63	0.00365
1816.57	0.00357
1814.51	0.00349
1812.45	0.00348
1810.39	0.0036
1808.33	0.00379
1806.27	0.00385
1804.21	0.00379
1802.15	0.00378
1800.09	0.00386
1798.03	0.00396
1795.97	0.00412
1793.92	0.00432
1791.86	0.00444
1789.8	0.00443
1787.74	0.00455
1785.68	0.00484
1783.62	0.00516
1781.56	0.00535
1779.5	0.00542
1777.44	0.00557
1775.38	0.00592
1773.32	0.00646
1771.26	0.00695
1769.2	0.00736
1767.14	0.00798
1765.08	0.00897
1763.02	0.01048
1760.96	0.01288
1758.9	0.0161
1756.84	0.0208
1754.78	0.02713
1752.72	0.03484
1750.66	0.04517
1748.6	0.05715
1746.54	0.06822
1744.48	0.07786
1742.43	0.08595
1740.37	0.09209
1738.31	0.09587
1736.25	0.09719
1734.19	0.09563
1732.13	0.09128
1730.07	0.08582
1728.01	0.07898
1725.95	0.07105
1723.89	0.06222
1721.83	0.05373
1719.77	0.04625
1717.71	0.03806
1715.65	0.0303
1713.59	0.02517
1711.53	0.02169
1709.47	0.01914
1707.41	0.01715
1705.35	0.01551
1703.29	0.01446
1701.23	0.01384
1699.17	0.01327
1697.11	0.01277
1695.05	0.01226
1692.99	0.0119
1690.94	0.01183
1688.88	0.01175
1686.82	0.01163
1684.76	0.01162
1682.7	0.01155
1680.64	0.01141
1678.58	0.01139
1676.52	0.01142
1674.46	0.01133
1672.4	0.01126
1670.34	0.01132
1668.28	0.01145
1666.22	0.01162
1664.16	0.01185
1662.1	0.01212
1660.04	0.01241
1657.98	0.01274
1655.92	0.01314
1653.86	0.01337
1651.8	0.01304
1649.74	0.01268
1647.68	0.01231
1645.62	0.01158
1643.56	0.01095
1641.5	0.01067
1639.44	0.01051
1637.39	0.01024
1635.33	0.00974
1633.27	0.00926
1631.21	0.00892
1629.15	0.00856
1627.09	0.0082
1625.03	0.00785
1622.97	0.00748
1620.91	0.00715
1618.85	0.00686
1616.79	0.00651
1614.73	0.00618
1612.67	0.00597
1610.61	0.00581
1608.55	0.00565
1606.49	0.00545
1604.43	0.00524
1602.37	0.0051
1600.31	0.00502
1598.25	0.00491
1596.19	0.00478
1594.13	0.00466
1592.07	0.0046
1590.01	0.00457
1587.95	0.00455
1585.9	0.00448
1583.84	0.0044
1581.78	0.00438
1579.72	0.00442
1577.66	0.0045
1575.6	0.00451
1573.54	0.00443
1571.48	0.0044
1569.42	0.00439
1567.36	0.00432
1565.3	0.00427
1563.24	0.00436
1561.18	0.00462
1559.12	0.00475
1557.06	0.0045
1555	0.00442
1552.94	0.00447
1550.88	0.00448
1548.82	0.00452
1546.76	0.00464
1544.7	0.00478
1542.64	0.00492
1540.58	0.00497
1538.52	0.00486
1536.46	0.00483
1534.41	0.00496
1532.35	0.00512
1530.29	0.00524
1528.23	0.00536
1526.17	0.00544
1524.11	0.00556
1522.05	0.00578
1519.99	0.00589
1517.93	0.00594
1515.87	0.0061
1513.81	0.00635
1511.75	0.00679
1509.69	0.00744
1507.63	0.00845
1505.57	0.00982
1503.51	0.01117
1501.45	0.01292
1499.39	0.01551
1497.33	0.01876
1495.27	0.02173
1493.21	0.02366
1491.15	0.02492
1489.09	0.02578
1487.03	0.02634
1484.97	0.02687
1482.92	0.02733
1480.86	0.02759
1478.8	0.0276
1476.74	0.02758
1474.68	0.02818
1472.62	0.03107
1470.56	0.03665
1468.5	0.04219
1466.44	0.0456
1464.38	0.04576
1462.32	0.04418
1460.26	0.04287
1458.2	0.04143
1456.14	0.03865
1454.08	0.03546
1452.02	0.03256
1449.96	0.02999
1447.9	0.02799
1445.84	0.02663
1443.78	0.02571
1441.72	0.02485
1439.66	0.024
1437.6	0.02305
1435.54	0.02181
1433.48	0.02065
1431.42	0.01951
1429.37	0.01815
1427.31	0.01713
1425.25	0.01687
1423.19	0.01715
1421.13	0.01765
1419.07	0.01796
1417.01	0.01756
1414.95	0.01665
1412.89	0.01566
1410.83	0.01489
1408.77	0.01462
1406.71	0.01493
1404.65	0.01549
1402.59	0.0157
1400.53	0.01535
1398.47	0.01466
1396.41	0.01411
1394.35	0.01386
1392.29	0.01384
1390.23	0.01417
1388.17	0.015
1386.11	0.01622
1384.05	0.01776
1381.99	0.01978
1379.93	0.02198
1377.88	0.02335
1375.82	0.02318
1373.76	0.02199
1371.7	0.02095
1369.64	0.02047
1367.58	0.02013
1365.52	0.01975
1363.46	0.01939
1361.4	0.01902
1359.34	0.01869
1357.28	0.01851
1355.22	0.01844
1353.16	0.01847
1351.1	0.01856
1349.04	0.01862
1346.98	0.01867
1344.92	0.01876
1342.86	0.01888
1340.8	0.01891
1338.74	0.01869
1336.68	0.01832
1334.62	0.01797
1332.56	0.01783
1330.5	0.01797
1328.44	0.01828
1326.39	0.01865
1324.33	0.01901
1322.27	0.01933
1320.21	0.01959
1318.15	0.01981
1316.09	0.02001
1314.03	0.02021
1311.97	0.02033
1309.91	0.02039
1307.85	0.02054
1305.79	0.0209
1303.73	0.02145
1301.67	0.02206
1299.61	0.0227
1297.55	0.02331
1295.49	0.02388
1293.43	0.02444
1291.37	0.02502
1289.31	0.02583
1287.25	0.02709
1285.19	0.02884
1283.13	0.03082
1281.07	0.0327
1279.01	0.03437
1276.95	0.03598
1274.9	0.03768
1272.84	0.03968
1270.78	0.04238
1268.72	0.04593
1266.66	0.05028
1264.6	0.05536
1262.54	0.06088
1260.48	0.0665
1258.42	0.07196
1256.36	0.07702
1254.3	0.08158
1252.24	0.08555
1250.18	0.08873
1248.12	0.09099
1246.06	0.0923
1244	0.09264
1241.94	0.09208
1239.88	0.0907
1237.82	0.08854
1235.76	0.08547
1233.7	0.08157
1231.64	0.07717
1229.58	0.07253
1227.52	0.06784
1225.46	0.06349
1223.4	0.0598
1221.35	0.05669
1219.29	0.05394
1217.23	0.05146
1215.17	0.04907
1213.11	0.04677
1211.05	0.0448
1208.99	0.04335
1206.93	0.0425
1204.87	0.04229
1202.81	0.04256
1200.75	0.0433
1198.69	0.04441
1196.63	0.04567
1194.57	0.04683
1192.51	0.0478
1190.45	0.04861
1188.39	0.04932
1186.33	0.05008
1184.27	0.05097
1182.21	0.05191
1180.15	0.05274
1178.09	0.05338
1176.03	0.05382
1173.97	0.05401
1171.91	0.05391
1169.86	0.05347
1167.8	0.05265
1165.74	0.05135
1163.68	0.04963
1161.62	0.04762
1159.56	0.04541
1157.5	0.04325
1155.44	0.04148
1153.38	0.04019
1151.32	0.03921
1149.26	0.03841
1147.2	0.03776
1145.14	0.03712
1143.08	0.03627
1141.02	0.03506
1138.96	0.03355
1136.9	0.03177
1134.84	0.02985
1132.78	0.02817
1130.72	0.02719
1128.66	0.02717
1126.6	0.02808
1124.54	0.02979
1122.48	0.03195
1120.42	0.03421
1118.37	0.03634
1116.31	0.03845
1114.25	0.04087
1112.19	0.04401
1110.13	0.04812
1108.07	0.05321
1106.01	0.05923
1103.95	0.06594
1101.89	0.07306
1099.83	0.08043
1097.77	0.08795
1095.71	0.09517
1093.65	0.10112
1091.59	0.10474
1089.53	0.10544
1087.47	0.10334
1085.41	0.09926
1083.35	0.0945
1081.29	0.09042
1079.23	0.08795
1077.17	0.08747
1075.11	0.08855
1073.05	0.09018
1070.99	0.09158
1068.93	0.09235
1066.88	0.0924
1064.82	0.0918
1062.76	0.09064
1060.7	0.08897
1058.64	0.08684
1056.58	0.08418
1054.52	0.08087
1052.46	0.07669
1050.4	0.07137
1048.34	0.06503
1046.28	0.05807
1044.22	0.05101
1042.16	0.04443
1040.1	0.03881
1038.04	0.03426
1035.98	0.03068
1033.92	0.02806
1031.86	0.02632
1029.8	0.02514
1027.74	0.02435
1025.68	0.02404
1023.62	0.02408
1021.56	0.02426
1019.5	0.02461
1017.44	0.02505
1015.38	0.02523
1013.33	0.02496
1011.27	0.02421
1009.21	0.02322
1007.15	0.02225
1005.09	0.02136
1003.03	0.02059
1000.97	0.02007
998.908	0.01981
996.848	0.01985
994.789	0.02022
992.729	0.02089
990.67	0.02182
988.61	0.023
986.55	0.02447
984.491	0.02647
982.431	0.02927
980.372	0.03293
978.312	0.03765
976.252	0.04349
974.193	0.04969
972.133	0.05498
970.074	0.0582
968.014	0.0586
965.954	0.05608
963.895	0.05148
961.835	0.04625
959.776	0.04175
957.716	0.03868
955.656	0.03656
953.597	0.03422
951.537	0.03104
949.478	0.02723
947.418	0.02349
945.358	0.02048
943.299	0.01848
941.239	0.01738
939.18	0.01698
937.12	0.01723
935.06	0.018
933.001	0.01899
930.941	0.02008
928.882	0.02112
926.822	0.02185
924.762	0.02226
922.703	0.02232
920.643	0.02204
918.583	0.0216
916.524	0.02106
914.464	0.02041
912.405	0.01971
910.345	0.01893
908.285	0.01793
906.226	0.01677
904.166	0.01564
902.107	0.0146
900.047	0.01362
897.987	0.01284
895.928	0.01234
893.868	0.01207
891.809	0.01199
889.749	0.01216
887.689	0.01243
885.63	0.01281
883.57	0.01358
881.511	0.01485
879.451	0.01652
877.391	0.01833
875.332	0.01967
873.272	0.01993
871.213	0.01917
869.153	0.01806
867.093	0.01716
865.034	0.01665
862.974	0.01662
860.915	0.01692
858.855	0.01732
856.795	0.01784
854.736	0.01837
852.676	0.01879
850.617	0.01925
848.557	0.01986
846.497	0.02049
844.438	0.02112
842.378	0.02193
840.319	0.02291
838.259	0.02413
836.199	0.02568
834.14	0.02737
832.08	0.02906
830.021	0.03092
827.961	0.0328
825.901	0.03427
823.842	0.03533
821.782	0.0362
819.722	0.03682
817.663	0.03704
815.603	0.03678
813.544	0.03608
811.484	0.03519
809.424	0.03443
807.365	0.03386
805.305	0.03344
803.246	0.03304
801.186	0.03262
799.126	0.03224
797.067	0.03182
795.007	0.03125
792.948	0.0307
790.888	0.03028
788.828	0.02993
786.769	0.02957
784.709	0.0291
782.65	0.02859
780.59	0.02828
778.53	0.02831
776.471	0.02863
774.411	0.02924
772.352	0.03026
770.292	0.03151
768.232	0.03248
766.173	0.03297
764.113	0.0332
762.054	0.03329
759.994	0.03316
757.934	0.03268
755.875	0.03195
753.815	0.03147
751.756	0.03134
749.696	0.03126
747.636	0.03113
745.577	0.03105
743.517	0.03102
741.458	0.03104
739.398	0.03126
737.338	0.0316
735.279	0.03182
733.219	0.03206
731.16	0.03265
729.1	0.03361
727.04	0.03473
724.981	0.03574
722.921	0.0362
720.861	0.03574
718.802	0.03446
716.742	0.03299
714.683	0.03189
712.623	0.03106
710.563	0.03013
708.504	0.02903
706.444	0.0282
704.385	0.02786
702.325	0.02765
700.265	0.02727
698.206	0.02682
696.146	0.0265
694.087	0.02625
692.027	0.02595
689.967	0.02568
687.908	0.02543
685.848	0.02506
683.789	0.02476
681.729	0.02464
679.669	0.02437
677.61	0.02387
675.55	0.02341
673.491	0.0231
671.431	0.02296
669.371	0.02285
667.312	0.02242
665.252	0.02211
663.193	0.02209
661.133	0.02189
659.073	0.0215
657.014	0.02124
654.954	0.02106
652.895	0.0208
650.835	0.02082
648.775	0.02089
646.716	0.02046
644.656	0.01996
642.597	0.01977
640.537	0.01965
638.477	0.01957
636.418	0.01959
634.358	0.01953
632.298	0.01943
630.239	0.01939
628.179	0.01926
626.12	0.01906
624.06	0.01899
622	0.01912
619.941	0.0193
617.881	0.01935
615.822	0.01933
613.762	0.01934
611.702	0.01938
609.643	0.01945
607.583	0.0196
605.524	0.01978
603.464	0.01984
601.404	0.01982
599.345	0.01973
597.285	0.01964
595.226	0.01972
593.166	0.02017
591.106	0.02115
589.047	0.02223
586.987	0.02293
584.928	0.02338
582.868	0.02367
580.808	0.02373
578.749	0.02386
576.689	0.02387
574.63	0.02325
572.57	0.02235
570.51	0.02172
568.451	0.02122
566.391	0.02066
564.332	0.02037
562.272	0.02039
560.212	0.02032
558.153	0.02024
556.093	0.02038
554.034	0.02036
551.974	0.02013
549.914	0.02023
547.855	0.02088
545.795	0.02141
543.736	0.02121
541.676	0.0208
539.616	0.02079
537.557	0.02094
535.497	0.02116
533.438	0.0215
531.378	0.02172
529.318	0.02191
527.259	0.02215
525.199	0.02236
523.139	0.02255
521.08	0.02271
519.02	0.023
516.961	0.02374
514.901	0.02452
512.841	0.02493
510.782	0.02519
508.722	0.02547
506.663	0.02589
504.603	0.02636
502.543	0.02623
500.484	0.02515
498.424	0.02386
496.365	0.02305
494.305	0.02257
492.245	0.02201
490.186	0.02115
488.126	0.02058
486.067	0.02072
484.007	0.02057
481.947	0.01968
479.888	0.01883
477.828	0.01867
475.769	0.01911
473.709	0.01906
471.649	0.01813
469.59	0.01748
467.53	0.01767
465.471	0.0182
463.411	0.01857
461.351	0.01827
459.292	0.01746
457.232	0.01715
455.173	0.01724
453.113	0.01683
451.053	0.0162
448.994	0.01582
446.934	0.01515
444.875	0.01374
442.815	0.01235
440.755	0.01163
438.696	0.0113
436.636	0.01119
434.577	0.01141
432.517	0.01154
430.457	0.01122
428.398	0.01107
426.338	0.01074
424.278	0.00965
422.219	0.00906
420.159	0.00932
418.1	0.00999
416.04	0.01113
413.98	0.01161
411.921	0.01118
409.861	0.01089
407.802	0.0106
405.742	0.01021
403.682	0.00999
401.623	0.00995
399.563	0.01069

## Sheet: Fig. 1c
x_ATR-FTIR	y_ATR-FTIR	x_HyFOPM	y_HyFOPM
3997.69	0.00311	2932.55	0.38483
3995.63	0.00309	2930.55	0.50099
3993.57	0.00304	2928.55	0.60873
3991.51	0.00295	2926.55	0.70805
3989.45	0.00293	2924.55	0.79895
3987.39	0.0029	2922.55	0.90816
3985.33	0.00286	2920.55	0.99193
3983.27	0.00302	2918.55	1.0336
3981.22	0.00333	2916.55	1.01416
3979.16	0.00348	2914.55	0.94118
3977.1	0.00333	2912.55	0.83033
3975.04	0.00309	2910.55	0.70346
3972.98	0.00311	2908.55	0.59242
3970.92	0.00321	2906.55	0.5135
3968.86	0.00304	2904.55	0.47476
3966.8	0.00274	2902.55	0.45881
3964.74	0.00251	2900.55	0.44943
3962.68	0.00258	2898.55	0.44406
3960.62	0.00278	2896.55	0.43899
3958.56	0.00261	2894.55	0.43398
3956.5	0.00227	2892.55	0.42995
3954.44	0.00227	2890.55	0.42574
3952.38	0.00258	2888.55	0.42432
3950.32	0.00287	2886.55	0.42702
3948.26	0.00309	2884.55	0.43188
3946.2	0.00332	2882.55	0.43506
3944.14	0.00328	2880.55	0.43296
3942.08	0.00291	2878.55	0.42878
3940.02	0.00272	2876.55	0.42557
3937.96	0.00275	2874.55	0.42807
3935.9	0.00268	2872.55	0.43937
3933.84	0.00259	2870.55	0.45675
3931.78	0.00256	2868.55	0.47675
3929.72	0.00242	2866.55	0.49904
3927.67	0.00247	2864.55	0.51947
3925.61	0.00289	2862.55	0.54592
3923.55	0.0033	2860.55	0.58349
3921.49	0.00343	2858.55	0.63686
3919.43	0.00334	2856.55	0.74169
3917.37	0.003	2854.55	0.93798
3915.31	0.00272	2852.55	1.18281
3913.25	0.00278	2850.55	1.37921
3911.19	0.00306	2848.55	1.45282
3909.13	0.00337	2846.55	1.38349
3907.07	0.00341	2844.55	1.18368
3905.01	0.00337	2842.55	0.90276
3902.95	0.00367	2840.55	0.63955
3900.89	0.00375	2838.55	0.479
3898.83	0.00333	2836.55	0.40832
3896.77	0.00284	2834.55	0.37506
3894.71	0.00246	2832.55	0.35437
3892.65	0.00231	2830.55	0.33868
3890.59	0.00237	2828.55	0.32484
3888.53	0.00246	2826.55	0.31331
3886.47	0.00258	2824.55	0.30282
3884.41	0.00282	2822.55	0.29249
3882.35	0.00293	2820.55	0.2859
3880.29	0.00275	2818.55	0.27975
3878.23	0.00269	2816.55	0.27426
3876.18	0.00299	2814.55	0.27008
3874.12	0.0033	2812.55	0.26606
3872.06	0.00323	2810.55	0.26408
3870	0.00309	2808.55	0.26216
3867.94	0.00312	2806.55	0.25961
3865.88	0.00305	2804.55	0.26066
3863.82	0.0029	2802.55	0.26173
3861.76	0.00272	2800.55	0.26289
3859.7	0.00254	2798.55	0.26452
3857.64	0.00245	2796.55	0.26633
3855.58	0.0025	2794.55	0.26749
3853.52	0.00255	2792.55	0.26858
3851.46	0.00258	2790.55	0.26858
3849.4	0.00268	2788.55	0.27092
3847.34	0.00286	2786.55	0.27077
3845.28	0.00321	2784.55	0.27014
3843.22	0.0035	2782.55	0.26909
3841.16	0.00346	2780.55	0.2702
3839.1	0.00325	2778.55	0.26862
3837.04	0.003	2776.55	0.27663
3834.98	0.00279	2774.55	0.27065
3832.92	0.00281	2772.55	0.26182
3830.86	0.00311	2770.55	0.24931
3828.8	0.00333	1738.55	0.28536
3826.74	0.00313	1737.55	0.28989
3824.69	0.00273	1736.55	0.28425
3822.63	0.00259	1735.55	0.28617
3820.57	0.00265	1734.55	0.28781
3818.51	0.00258	1733.55	0.2804
3816.45	0.00266	1732.55	0.28003
3814.39	0.003	1731.55	0.28376
3812.33	0.00325	1730.55	0.28649
3810.27	0.00336	1729.55	0.28312
3808.21	0.00337	1728.55	0.28664
3806.15	0.00318	1727.55	0.28237
3804.09	0.00292	1726.55	0.2851
3802.03	0.00285	1725.55	0.28737
3799.97	0.00292	1724.55	0.28847
3797.91	0.00297	1723.55	0.28972
3795.85	0.00306	1722.55	0.28677
3793.79	0.00308	1721.55	0.28486
3791.73	0.00289	1720.55	0.28265
3789.67	0.0027	1719.55	0.28159
3787.61	0.00265	1718.55	0.2875
3785.55	0.00271	1717.55	0.2846
3783.49	0.00283	1716.55	0.28747
3781.43	0.00294	1715.55	0.28689
3779.37	0.00303	1714.55	0.28661
3777.31	0.00306	1713.55	0.28645
3775.25	0.00305	1712.55	0.28191
3773.19	0.00303	1711.55	0.28734
3771.14	0.00291	1710.55	0.28169
3769.08	0.00267	1709.55	0.28619
3767.02	0.0025	1708.55	0.28103
3764.96	0.00252	1707.55	0.287
3762.9	0.00255	1706.55	0.28323
3760.84	0.00254	1705.55	0.28952
3758.78	0.0026	1704.55	0.28601
3756.72	0.00261	1703.55	0.28025
3754.66	0.00265	1702.55	0.28953
3752.6	0.00291	1701.55	0.28673
3750.54	0.00301	1700.55	0.284
3748.48	0.00268	1699.55	0.28179
3746.42	0.0024	1698.55	0.2806
3744.36	0.0024	1697.55	0.2895
3742.3	0.00266	1696.55	0.28895
3740.24	0.00298	1695.55	0.28861
3738.18	0.00319	1694.55	0.28859
3736.12	0.00319	1693.55	0.28882
3734.06	0.00305	1692.55	0.28937
3732	0.00288	1691.55	0.29023
3729.94	0.00265	1690.55	0.29108
3727.88	0.00264	1689.55	0.29227
3725.82	0.00293	1688.55	0.29394
3723.76	0.00303	1687.55	0.29515
3721.7	0.00288	1686.55	0.29745
3719.65	0.00287	1685.55	0.30013
3717.59	0.00287	1684.55	0.30283
3715.53	0.00267	1683.55	0.30526
3713.47	0.00255	1682.55	0.30761
3711.41	0.00274	1681.55	0.30944
3709.35	0.00298	1680.55	0.31124
3707.29	0.00306	1679.55	0.31315
3705.23	0.00306	1678.55	0.31583
3703.17	0.00309	1677.55	0.31771
3701.11	0.00307	1676.55	0.32056
3699.05	0.00303	1675.55	0.32388
3696.99	0.00305	1674.55	0.32779
3694.93	0.00295	1673.55	0.33098
3692.87	0.00288	1672.55	0.33509
3690.81	0.00313	1671.55	0.33752
3688.75	0.00356	1670.55	0.33958
3686.69	0.00376	1669.55	0.34257
3684.63	0.00369	1668.55	0.34635
3682.57	0.00356	1667.55	0.34974
3680.51	0.0037	1666.55	0.35414
3678.45	0.00409	1665.55	0.35842
3676.39	0.00419	1664.55	0.36369
3674.33	0.00388	1663.55	0.36923
3672.27	0.00375	1662.55	0.37556
3670.21	0.0038	1661.55	0.37992
3668.16	0.00364	1660.55	0.38364
3666.1	0.00344	1659.55	0.38732
3664.04	0.00349	1658.55	0.3903
3661.98	0.00369	1657.55	0.39298
3659.92	0.00388	1656.55	0.39607
3657.86	0.00402	1655.55	0.39875
3655.8	0.0041	1654.55	0.39843
3653.74	0.00433	1653.55	0.3979
3651.68	0.00478	1652.55	0.39783
3649.62	0.00506	1651.55	0.39864
3647.56	0.00493	1650.55	0.39912
3645.5	0.00488	1649.55	0.40054
3643.44	0.00507	1648.55	0.40209
3641.38	0.00531	1647.55	0.40463
3639.32	0.00552	1646.55	0.40873
3637.26	0.00588	1645.55	0.41305
3635.2	0.0063	1644.55	0.41467
3633.14	0.00657	1643.55	0.41773
3631.08	0.00666	1642.55	0.42209
3629.02	0.00665	1641.55	0.42718
3626.96	0.00663	1640.55	0.43131
3624.9	0.00666	1639.55	0.43567
3622.84	0.00676	1638.55	0.43956
3620.78	0.00702	1637.55	0.43954
3618.72	0.00736	1636.55	0.43795
3616.67	0.00767	1635.55	0.43502
3614.61	0.00804	1634.55	0.43082
3612.55	0.00828	1633.55	0.42548
3610.49	0.00835	1632.55	0.4195
3608.43	0.00855	1631.55	0.4133
3606.37	0.00883	1630.55	0.4067
3604.31	0.00917	1629.55	0.40039
3602.25	0.00945	1628.55	0.39455
3600.19	0.00956	1627.55	0.38648
3598.13	0.0097	1626.55	0.38028
3596.07	0.00992	1625.55	0.37356
3594.01	0.01016	1624.55	0.36766
3591.95	0.01043	1623.55	0.36234
3589.89	0.01063	1622.55	0.35774
3587.83	0.01071	1621.55	0.3535
3585.77	0.01096	1620.55	0.3495
3583.71	0.01143	1619.55	0.34472
3581.65	0.01178	1618.55	0.33923
3579.59	0.01193	1617.55	0.33409
3577.53	0.01216	1616.55	0.3295
3575.47	0.0125	1615.55	0.32412
3573.41	0.01281	1614.55	0.31984
3571.35	0.0132	1613.55	0.31634
3569.29	0.01356	1612.55	0.31333
3567.23	0.01384	1611.55	0.31043
3565.17	0.01411	1610.55	0.30796
3563.12	0.01436	1609.55	0.30451
3561.06	0.01467	1608.55	0.30066
3559	0.01508	1607.55	0.2973
3556.94	0.01537	1606.55	0.29414
3554.88	0.01557	1605.55	0.29082
3552.82	0.01585	1604.55	0.28745
3550.76	0.01624	1603.55	0.28415
3548.7	0.01674	1602.55	0.28072
3546.64	0.01736	1601.55	0.27742
3544.58	0.01791	1600.55	0.27449
3542.52	0.01833	1599.55	0.27184
3540.46	0.01865	1598.55	0.26934
3538.4	0.01883	1597.55	0.26697
3536.34	0.0191	1596.55	0.26459
3534.28	0.01965	1595.55	0.26225
3532.22	0.02009	1594.55	0.26025
3530.16	0.02033	1593.55	0.25857
3528.1	0.02072	1592.55	0.25751
3526.04	0.02134	1591.55	0.25681
3523.98	0.02189	1590.55	0.25655
3521.92	0.0223	1589.55	0.25667
3519.86	0.02272	1588.55	0.2566
3517.8	0.02326	1587.55	0.25672
3515.74	0.02376	1586.55	0.25707
3513.68	0.02408	1585.55	0.25795
3511.63	0.02429	1584.55	0.25936
3509.57	0.02463	1583.55	0.26133
3507.51	0.02524	1582.55	0.26377
3505.45	0.02587	1581.55	0.26654
3503.39	0.02648	1580.55	0.26981
3501.33	0.02707	1579.55	0.27335
3499.27	0.02754	1578.55	0.27743
3497.21	0.02791	1577.55	0.28098
3495.15	0.02824	1576.55	0.28511
3493.09	0.02867	1575.55	0.28974
3491.03	0.02917	1574.55	0.29469
3488.97	0.02948	1573.55	0.2999
3486.91	0.02985	1572.55	0.30461
3484.85	0.03053	1571.55	0.311
3482.79	0.03112	1570.55	0.31749
3480.73	0.03148	1569.55	0.32388
3478.67	0.03205	1568.55	0.33044
3476.61	0.03277	1567.55	0.33575
3474.55	0.0331	1566.55	0.34217
3472.49	0.03326	1565.55	0.34869
3470.43	0.03373	1564.55	0.35544
3468.37	0.03424	1563.55	0.36174
3466.31	0.03464	1562.55	0.36759
3464.25	0.03514	1561.55	0.37535
3462.19	0.03571	1560.55	0.38564
3460.14	0.03623	1559.55	0.39613
3458.08	0.03665	1558.55	0.40583
3456.02	0.03695	1557.55	0.41385
3453.96	0.03733	1556.55	0.42216
3451.9	0.03774	1555.55	0.42887
3449.84	0.03804	1554.55	0.43381
3447.78	0.03829	1553.55	0.43634
3445.72	0.03866	1552.55	0.43777
3443.66	0.03928	1551.55	0.43914
3441.6	0.03983	1550.55	0.44203
3439.54	0.04028	1549.55	0.44297
3437.48	0.04079	1548.55	0.44216
3435.42	0.04121	1547.55	0.44094
3433.36	0.04151	1546.55	0.43958
3431.3	0.04189	1545.55	0.43679
3429.24	0.0423	1544.55	0.43292
3427.18	0.0427	1543.55	0.42828
3425.12	0.04311	1542.55	0.42358
3423.06	0.04351	1541.55	0.41657
3421	0.04389	1540.55	0.40835
3418.94	0.04431	1539.55	0.39921
3416.88	0.04469	1538.55	0.38934
3414.82	0.04497	1537.55	0.37952
3412.76	0.04524	1536.55	0.37005
3410.7	0.04556	1535.55	0.35993
3408.65	0.04605	1534.55	0.35051
3406.59	0.0466	1533.55	0.34154
3404.53	0.047	1532.55	0.33302
3402.47	0.04723	1531.55	0.32394
3400.41	0.04741	1530.55	0.31572
3398.35	0.0478	1529.55	0.30729
3396.29	0.0483	1528.55	0.29927
3394.23	0.04859	1527.55	0.29222
3392.17	0.04889	1526.55	0.28627
3390.11	0.04925	1525.55	0.27922
3388.05	0.04945	1524.55	0.27251
3385.99	0.0497	1523.55	0.26825
3383.93	0.05011	1522.55	0.26384
3381.87	0.05042	1521.55	0.25993
3379.81	0.0507	1520.55	0.25598
3377.75	0.05109	1519.55	0.25142
3375.69	0.05146	1518.55	0.24794
3373.63	0.05173	1517.55	0.24517
3371.57	0.05179	1516.55	0.24254
3369.51	0.05179	1515.55	0.23992
3367.45	0.05194	1514.55	0.23808
3365.39	0.05222	1513.55	0.23872
3363.33	0.05251	1512.55	0.23802
3361.27	0.05275	1511.55	0.23748
3359.21	0.05298	1510.55	0.2373
3357.15	0.05326	1509.55	0.2366
3355.1	0.05363	1508.55	0.23616
3353.04	0.05401	1507.55	0.23629
3350.98	0.05429	1506.55	0.23726
3348.92	0.05456	1505.55	0.23914
3346.86	0.05487	1504.55	0.24156
3344.8	0.05515	1503.55	0.24483
3342.74	0.05539	1502.55	0.24902
3340.68	0.05573	1501.55	0.25329
3338.62	0.05609	1500.55	0.25958
3336.56	0.05628	1499.55	0.26556
3334.5	0.05645	1498.55	0.27463
3332.44	0.05684	1497.55	0.28665
3330.38	0.05728	1496.55	0.30087
3328.32	0.05766	1495.55	0.31715
3326.26	0.05815	1494.55	0.33551
3324.2	0.05877	1493.55	0.35412
3322.14	0.05924	1492.55	0.37002
3320.08	0.05947	1491.55	0.38314
3318.02	0.05984	1490.55	0.39376
3315.96	0.06048	1489.55	0.39988
3313.9	0.06099	1488.55	0.40434
3311.84	0.06126	1487.55	0.4063
3309.78	0.06158	1486.55	0.40717
3307.72	0.06193	1485.55	0.40881
3305.66	0.06213	1484.55	0.41237
3303.61	0.06235	1483.55	0.41649
3301.55	0.06279	1482.55	0.42039
3299.49	0.0632	1481.55	0.42591
3297.43	0.0633	1480.55	0.43157
3295.37	0.06327	1479.55	0.43571
3293.31	0.06335	1478.55	0.44163
3291.25	0.06349	1477.55	0.44945
3289.19	0.06366	1476.55	0.45926
3287.13	0.06395	1475.55	0.47227
3285.07	0.06419	1474.55	0.48733
3283.01	0.06422	1473.55	0.50283
3280.95	0.06408	1472.55	0.51755
3278.89	0.06389	1471.55	0.53064
3276.83	0.06369	1470.55	0.54139
3274.77	0.06346	1469.55	0.54871
3272.71	0.06323	1468.55	0.55555
3270.65	0.06307	1467.55	0.55895
3268.59	0.0629	1466.55	0.55805
3266.53	0.06258	1465.55	0.5535
3264.47	0.06216	1464.55	0.54498
3262.41	0.06172	1463.55	0.53322
3260.35	0.06124	1462.55	0.51937
3258.29	0.06073	1461.55	0.50385
3256.23	0.06023	1460.55	0.48999
3254.17	0.05973	1459.55	0.47715
3252.12	0.05918	1458.55	0.4668
3250.06	0.05867	1457.55	0.4584
3248	0.05825	1456.55	0.45158
3245.94	0.05772	1455.55	0.44548
3243.88	0.05696	1454.55	0.44029
3241.82	0.05616	1453.55	0.43571
3239.76	0.05565	1452.55	0.43085
3237.7	0.05535	1451.55	0.42526
3235.64	0.0549	1450.55	0.41937
3233.58	0.05428	1449.55	0.41231
3231.52	0.05368	1448.55	0.40548
3229.46	0.05308	1447.55	0.39949
3227.4	0.05243	1446.55	0.39392
3225.34	0.05189	1445.55	0.38819
3223.28	0.05154	1444.55	0.38286
3221.22	0.05127	1443.55	0.37781
3219.16	0.0509	1442.55	0.37314
3217.1	0.05041	1441.55	0.36899
3215.04	0.04997	1440.55	0.3652
3212.98	0.04961	1439.55	0.36111
3210.92	0.0492	1438.55	0.35762
3208.86	0.04854	1437.55	0.3548
3206.8	0.0478	1436.55	0.35247
3204.74	0.04728	1435.55	0.35052
3202.68	0.04687	1434.55	0.34879
3200.62	0.04661	1433.55	0.3473
3198.57	0.04654	1432.55	0.34546
3196.51	0.04633	1431.55	0.34357
3194.45	0.04584	1430.55	0.34165
3192.39	0.04525	1429.55	0.33861
3190.33	0.04464	1428.55	0.33615
3188.27	0.04405	1427.55	0.33406
3186.21	0.04346	1426.55	0.33249
3184.15	0.04282	1425.55	0.33154
3182.09	0.04213	1424.55	0.33084
3180.03	0.04147	1423.55	0.33009
3177.97	0.04097	1422.55	0.32972
3175.91	0.04056	1421.55	0.32791
3173.85	0.04006	1420.55	0.32551
3171.79	0.0395	1419.55	0.32236
3169.73	0.03903	1418.55	0.31858
3167.67	0.03859	1417.55	0.3145
3165.61	0.03799	1416.55	0.31047
3163.55	0.03745	1415.55	0.30659
3161.49	0.03722	1414.55	0.30313
3159.43	0.03699	1413.55	0.30022
3157.37	0.0364	1412.55	0.29875
3155.31	0.03571	1411.55	0.29672
3153.25	0.03523	1410.55	0.29584
3151.19	0.03478	1409.55	0.29572
3149.13	0.03433	1408.55	0.29654
3147.08	0.03394	1407.55	0.298
3145.02	0.03358	1406.55	0.29995
3142.96	0.03314	1405.55	0.30216
3140.9	0.03265	1404.55	0.30463
3138.84	0.03232	1403.55	0.3068
3136.78	0.03213	1402.55	0.30871
3134.72	0.0318	1401.55	0.31048
3132.66	0.03131	1400.55	0.31161
3130.6	0.03088	1399.55	0.31222
3128.54	0.03059	1398.55	0.31225
3126.48	0.03037	1397.55	0.31151
3124.42	0.03014	1396.55	0.3105
3122.36	0.02983	1395.55	0.30914
3120.3	0.02953	1394.55	0.30796
3118.24	0.02936	1393.55	0.30675
3116.18	0.02932	1392.55	0.30598
3114.12	0.02923	1391.55	0.30587
3112.06	0.02898	1390.55	0.30629
3110	0.02882	1389.55	0.30716
3107.94	0.02884	1388.55	0.30829
3105.88	0.02882	1387.55	0.30971
3103.82	0.02867	1386.55	0.31204
3101.76	0.02844	1385.55	0.31524
3099.7	0.02817	1384.55	0.31998
3097.64	0.02797	1383.55	0.3265
3095.59	0.0279	1382.55	0.3349
3093.53	0.02797	1381.55	0.34521
3091.47	0.02806	1380.55	0.35689
3089.41	0.028	1379.55	0.36833
3087.35	0.02794	1378.55	0.3779
3085.29	0.02794	1377.55	0.38511
3083.23	0.02791	1376.55	0.38901
3081.17	0.02789	1375.55	0.3901
3079.11	0.02792	1374.55	0.38907
3077.05	0.0279	1373.55	0.38699
3074.99	0.02779	1372.55	0.38489
3072.93	0.02764	1371.55	0.38345
3070.87	0.02755	1370.55	0.38295
3068.81	0.02749	1369.55	0.38276
3066.75	0.02737	1368.55	0.38224
3064.69	0.02719	1367.55	0.38169
3062.63	0.02711	1366.55	0.38123
3060.57	0.02706	1365.55	0.37773
3058.51	0.02691	1364.55	0.37474
3056.45	0.0267	1363.55	0.37153
3054.39	0.02651	1362.55	0.36907
3052.33	0.0264	1361.55	0.36544
3050.27	0.02645	1360.55	0.36198
3048.21	0.02663	1359.55	0.35878
3046.15	0.02682	1358.55	0.35703
3044.1	0.0269	1357.55	0.35496
3042.04	0.02696	1356.55	0.35281
3039.98	0.02709	1355.55	0.35332
3037.92	0.02715	1354.55	0.34858
3035.86	0.02717	1353.55	0.33773
3033.8	0.02722	1352.55	0.32336
3031.74	0.02709	1351.55	0.30576
3029.68	0.02666	1350.55	0.2883
3027.62	0.02608	1349.55	0.27251
3025.56	0.02532	1348.55	0.26005
3023.5	0.02441	1347.55	0.25059
3021.44	0.02369	1346.55	0.24711
3019.38	0.02315	1345.55	0.25065
3017.32	0.02264	1344.55	0.24903
3015.26	0.02227	1343.55	0.24744
3013.2	0.02205	1342.55	0.24694
3011.14	0.02196	1341.55	0.24733
3009.08	0.02189	1340.55	0.24861
3007.02	0.02171	1339.55	0.24957
3004.96	0.02162	1338.55	0.24985
3002.9	0.02173	1337.55	0.24915
3000.84	0.02194	1336.55	0.24799
2998.78	0.02221	1335.55	0.24606
2996.72	0.02253	1334.55	0.2436
2994.66	0.02287	1333.55	0.2404
2992.6	0.02323	1332.55	0.23766
2990.55	0.02372	1331.55	0.23548
2988.49	0.02438	1330.55	0.23381
2986.43	0.02522	1329.55	0.23204
2984.37	0.02633	1328.55	0.2302
2982.31	0.02777	1327.55	0.22847
2980.25	0.02958	1326.55	0.22723
2978.19	0.0317	1325.55	0.2267
2976.13	0.03417	1324.55	0.22611
2974.07	0.03717	1323.55	0.22534
2972.01	0.0408	1322.55	0.22523
2969.95	0.04516	1321.55	0.22569
2967.89	0.05021	1320.55	0.22667
2965.83	0.05582	1319.55	0.22849
2963.77	0.0617	1318.55	0.23068
2961.71	0.06754	1317.55	0.23402
2959.65	0.07286	1316.55	0.23785
2957.59	0.07664	1315.55	0.24201
2955.53	0.07745	1314.55	0.24483
2953.47	0.07482	1313.55	0.24664
2951.41	0.0701	1312.55	0.24762
2949.35	0.06574	1311.55	0.24779
2947.29	0.06354	1310.55	0.24727
2945.23	0.064	1309.55	0.24642
2943.17	0.06693	1308.55	0.24551
2941.11	0.07218	1307.55	0.24571
2939.06	0.07999	1306.55	0.24619
2937	0.09054	1305.55	0.24754
2934.94	0.10365	1304.55	0.24852
2932.88	0.11908	1303.55	0.24959
2930.82	0.13709	1302.55	0.25053
2928.76	0.15857	1301.55	0.25171
2926.7	0.18469	1300.55	0.25243
2924.64	0.21601	1299.55	0.2527
2922.58	0.25123	1298.55	0.25282
2920.52	0.28585	1297.55	0.25275
2918.46	0.31112	1296.55	0.25218
2916.4	0.31505	1295.55	0.25189
2914.34	0.291	1294.55	0.25103
2912.28	0.2481	1293.55	0.25066
2910.22	0.20385	1292.55	0.25097
2908.16	0.16903	1291.55	0.25206
2906.1	0.14494	1290.55	0.25377
2904.04	0.12868	1289.55	0.25596
2901.98	0.11715	1288.55	0.25874
2899.92	0.10832	1287.55	0.26122
2897.86	0.10104	1286.55	0.26326
2895.8	0.09464	1285.55	0.26478
2893.74	0.08882	1284.55	0.26708
2891.68	0.08353	1283.55	0.27027
2889.62	0.07859	1282.55	0.27503
2887.57	0.07383	1281.55	0.28097
2885.51	0.06955	1280.55	0.28813
2883.45	0.06615	1279.55	0.29647
2881.39	0.06386	1278.55	0.30443
2879.33	0.06303	1277.55	0.31135
2877.27	0.06396	1276.55	0.31649
2875.21	0.06583	1275.55	0.32046
2873.15	0.06686	1274.55	0.32428
2871.09	0.06595	1273.55	0.32731
2869.03	0.06404	1272.55	0.33026
2866.97	0.06341	1271.55	0.333
2864.91	0.06594	1270.55	0.33616
2862.85	0.07225	1269.55	0.34027
2860.79	0.08233	1268.55	0.34415
2858.73	0.09694	1267.55	0.34842
2856.67	0.11847	1266.55	0.35315
2854.61	0.15005	1265.55	0.35917
2852.55	0.18962	1264.55	0.36584
2850.49	0.21998	1263.55	0.37229
2848.43	0.21627	1262.55	0.37797
2846.37	0.17865	1261.55	0.38326
2844.31	0.13277	1260.55	0.38905
2842.25	0.09695	1259.55	0.39484
2840.19	0.07373	1258.55	0.40041
2838.13	0.0594	1257.55	0.40592
2836.08	0.05025	1256.55	0.41227
2834.02	0.04392	1255.55	0.41984
2831.96	0.03917	1254.55	0.42835
2829.9	0.03537	1253.55	0.437
2827.84	0.03218	1252.55	0.4465
2825.78	0.02952	1251.55	0.45746
2823.72	0.02739	1250.55	0.46937
2821.66	0.02566	1249.55	0.48165
2819.6	0.02417	1248.55	0.49389
2817.54	0.02277	1247.55	0.50516
2815.48	0.02147	1246.55	0.51547
2813.42	0.02039	1245.55	0.52466
2811.36	0.01951	1244.55	0.53186
2809.3	0.01873	1243.55	0.53697
2807.24	0.01808	1242.55	0.54063
2805.18	0.01759	1241.55	0.54313
2803.12	0.01718	1240.55	0.54466
2801.06	0.01674	1239.55	0.54615
2799	0.01621	1238.55	0.54782
2796.94	0.01558	1237.55	0.54967
2794.88	0.01502	1236.55	0.55163
2792.82	0.01465	1235.55	0.55389
2790.76	0.01442	1234.55	0.55627
2788.7	0.01415	1233.55	0.55791
2786.64	0.01373	1232.55	0.55919
2784.58	0.01335	1231.55	0.55961
2782.53	0.01311	1230.55	0.55914
2780.47	0.01286	1229.55	0.55815
2778.41	0.01256	1228.55	0.55722
2776.35	0.01236	1227.55	0.55575
2774.29	0.01225	1226.55	0.5538
2772.23	0.01213	1225.55	0.55073
2770.17	0.01194	1224.55	0.54717
2768.11	0.01169	1223.55	0.54274
2766.05	0.01148	1222.55	0.53811
2763.99	0.01138	1221.55	0.53255
2761.93	0.01129	1220.55	0.52658
2759.87	0.01113	1219.55	0.5202
2757.81	0.01097	1218.55	0.51467
2755.75	0.01093	1217.55	0.50953
2753.69	0.01097	1216.55	0.5046
2751.63	0.0109	1215.55	0.49889
2749.57	0.01071	1214.55	0.49332
2747.51	0.01053	1213.55	0.48832
2745.45	0.01045	1212.55	0.48345
2743.39	0.01041	1211.55	0.47903
2741.33	0.01038	1210.55	0.4739
2739.27	0.01039	1209.55	0.46678
2737.21	0.01043	1208.55	0.46055
2735.15	0.01045	1207.55	0.45549
2733.09	0.01041	1206.55	0.45015
2731.04	0.01045	1205.55	0.44375
2728.98	0.01055	1204.55	0.43707
2726.92	0.01047	1203.55	0.43134
2724.86	0.01016	1202.55	0.426
2722.8	0.00985	1201.55	0.4205
2720.74	0.00971	1200.55	0.41017
2718.68	0.0096	1199.55	0.4028
2716.62	0.00948	1198.55	0.39945
2714.56	0.00937	1197.55	0.39869
2712.5	0.00927	1196.55	0.39869
2710.44	0.00925	1195.55	0.39847
2708.38	0.00933	1194.55	0.39881
2706.32	0.00939	1193.55	0.39906
2704.26	0.00935	1192.55	0.3979
2702.2	0.00923	1191.55	0.39448
2700.14	0.00916	1190.55	0.38746
2698.08	0.00912	1189.55	0.38475
2696.02	0.00901	1188.55	0.38275
2693.96	0.00886	1187.55	0.38114
2691.9	0.00875	1186.55	0.38021
2689.84	0.00872	1185.55	0.37957
2687.78	0.00867	1184.55	0.37955
2685.72	0.00863	1183.55	0.38011
2683.66	0.00861	1182.55	0.38133
2681.6	0.0086	1181.55	0.38319
2679.55	0.00863	1180.55	0.38537
2677.49	0.00869	1179.55	0.38884
2675.43	0.00873	1178.55	0.39275
2673.37	0.00871	1177.55	0.3968
2671.31	0.0087	1176.55	0.4012
2669.25	0.00866	1175.55	0.40531
2667.19	0.00851	1174.55	0.40933
2665.13	0.00837	1173.55	0.41341
2663.07	0.00838	1172.55	0.41687
2661.01	0.00843	1171.55	0.42003
2658.95	0.0084	1170.55	0.42288
2656.89	0.00833	1169.55	0.42575
2654.83	0.00826	1168.55	0.42822
2652.77	0.00817	1167.55	0.43032
2650.71	0.00811	1166.55	0.43211
2648.65	0.00809	1165.55	0.43362
2646.59	0.00801	1164.55	0.43489
2644.53	0.00786	1163.55	0.43582
2642.47	0.00783	1162.55	0.43625
2640.41	0.00793	1161.55	0.43628
2638.35	0.00789	1160.55	0.43547
2636.29	0.00779	1159.55	0.43367
2634.23	0.00775	1158.55	0.43097
2632.17	0.00766	1157.55	0.42697
2630.11	0.00748	1156.55	0.42168
2628.06	0.00729	1155.55	0.41561
2626	0.00716	1154.55	0.40908
2623.94	0.00714	1153.55	0.40245
2621.88	0.00713	1152.55	0.39646
2619.82	0.00703	1151.55	0.391
2617.76	0.00684	1150.55	0.38586
2615.7	0.00678	1149.55	0.381
2613.64	0.00683	1148.55	0.37626
2611.58	0.00677	1147.55	0.37113
2609.52	0.00661	1146.55	0.36556
2607.46	0.00648	1145.55	0.35967
2605.4	0.00636	1144.55	0.35384
2603.34	0.00625	1143.55	0.34834
2601.28	0.00623	1142.55	0.34365
2599.22	0.00626	1141.55	0.3399
2597.16	0.00625	1140.55	0.33717
2595.1	0.00623	1139.55	0.33546
2593.04	0.00623	1138.55	0.33428
2590.98	0.00622	1137.55	0.33318
2588.92	0.00619	1136.55	0.33202
2586.86	0.00619	1135.55	0.33027
2584.8	0.00622	1134.55	0.32797
2582.74	0.00627	1133.55	0.32488
2580.68	0.00635	1132.55	0.32138
2578.62	0.00645	1131.55	0.31771
2576.56	0.0064	1130.55	0.31503
2574.51	0.00615	1129.55	0.31341
2572.45	0.00601	1128.55	0.3128
2570.39	0.006	1127.55	0.31395
2568.33	0.0059	1126.55	0.31658
2566.27	0.00577	1125.55	0.3202
2564.21	0.00588	1124.55	0.32481
2562.15	0.0061	1123.55	0.32986
2560.09	0.00602	1122.55	0.33533
2558.03	0.00572	1121.55	0.34077
2555.97	0.00557	1120.55	0.34654
2553.91	0.00549	1119.55	0.35202
2551.85	0.00538	1118.55	0.35693
2549.79	0.00535	1117.55	0.36179
2547.73	0.00535	1116.55	0.36616
2545.67	0.00533	1115.55	0.37044
2543.61	0.00535	1114.55	0.37517
2541.55	0.00543	1113.55	0.38056
2539.49	0.0055	1112.55	0.38725
2537.43	0.00553	1111.55	0.39565
2535.37	0.0056	1110.55	0.40625
2533.31	0.00559	1109.55	0.41885
2531.25	0.00539	1108.55	0.43332
2529.19	0.00526	1107.55	0.44946
2527.13	0.00522	1106.55	0.46657
2525.07	0.00508	1105.55	0.48375
2523.02	0.00498	1104.55	0.49974
2520.96	0.00504	1103.55	0.51386
2518.9	0.00514	1102.55	0.52603
2516.84	0.00523	1101.55	0.5355
2514.78	0.00529	1100.55	0.54204
2512.72	0.00529	1099.55	0.54619
2510.66	0.00526	1098.55	0.54923
2508.6	0.00512	1097.55	0.55212
2506.54	0.0049	1096.55	0.55547
2504.48	0.00474	1095.55	0.55888
2502.42	0.00471	1094.55	0.56239
2500.36	0.00481	1093.55	0.56647
2498.3	0.00496	1092.55	0.5707
2496.24	0.00501	1091.55	0.574
2494.18	0.005	1090.55	0.57637
2492.12	0.00502	1089.55	0.57804
2490.06	0.00495	1088.55	0.57931
2488	0.00477	1087.55	0.58014
2485.94	0.00468	1086.55	0.58008
2483.88	0.00481	1085.55	0.57853
2481.82	0.00496	1084.55	0.57611
2479.76	0.00485	1083.55	0.57225
2477.7	0.00455	1082.55	0.56696
2475.64	0.00431	1081.55	0.5594
2473.58	0.00419	1080.55	0.55025
2471.53	0.00407	1079.55	0.5399
2469.47	0.00402	1078.55	0.52894
2467.41	0.00409	1077.55	0.51803
2465.35	0.00403	1076.55	0.50843
2463.29	0.00388	1075.55	0.50112
2461.23	0.00393	1074.55	0.49701
2459.17	0.00421	1073.55	0.49554
2457.11	0.00451	1072.55	0.49685
2455.05	0.0047	1071.55	0.50016
2452.99	0.00469	1070.55	0.50499
2450.93	0.00454	1069.55	0.51102
2448.87	0.00433	1068.55	0.51715
2446.81	0.00411	1067.55	0.52285
2444.75	0.00407	1066.55	0.52855
2442.69	0.00423	1065.55	0.53392
2440.63	0.0044	1064.55	0.53837
2438.57	0.00446	1063.55	0.54203
2436.51	0.00441	1062.55	0.54521
2434.45	0.00426	1061.55	0.5483
2432.39	0.00418	1060.55	0.55076
2430.33	0.00428	1059.55	0.55257
2428.27	0.00442	1058.55	0.55341
2426.21	0.00449	1057.55	0.55323
2424.15	0.00468	1056.55	0.55211
2422.09	0.00495	1055.55	0.54995
2420.03	0.00505	1054.55	0.54609
2417.98	0.0049	1053.55	0.54151
2415.92	0.00479	1052.55	0.53648
2413.86	0.00491	1051.55	0.53181
2411.8	0.00495	1050.55	0.52751
2409.74	0.00478	1049.55	0.52423
2407.68	0.00465	1048.55	0.52212
2405.62	0.00456	1047.55	0.52095
2403.56	0.00453	1046.55	0.5202
2401.5	0.00468	1045.55	0.52015
2399.44	0.00489	1044.55	0.52001
2397.38	0.005	1043.55	0.51997
2395.32	0.00516	1042.55	0.51891
2393.26	0.00531	1041.55	0.51643
2391.2	0.00531	1040.55	0.5118
2389.14	0.00524	1039.55	0.50494
2387.08	0.00517	1038.55	0.49561
2385.02	0.00521	1037.55	0.48421
2382.96	0.00534	1036.55	0.47145
2380.9	0.00546	1035.55	0.45885
2378.84	0.0056	1034.55	0.44689
2376.78	0.00575	1033.55	0.43664
2374.72	0.00576	1032.55	0.42777
2372.66	0.00563	1031.55	0.42034
2370.6	0.00551	1030.55	0.41415
2368.54	0.00533	1029.55	0.40909
2366.49	0.00508	1028.55	0.40465
2364.43	0.00503	1027.55	0.40088
2362.37	0.00517	1026.55	0.39728
2360.31	0.00507	1025.55	0.39398
2358.25	0.0049	1024.55	0.39077
2356.19	0.00517	1023.55	0.38776
2354.13	0.00563	1022.55	0.38496
2352.07	0.00572	1021.55	0.38271
2350.01	0.00563	1020.55	0.38085
2347.95	0.00572	1019.55	0.37961
2345.89	0.006	1018.55	0.37871
2343.83	0.00623	1017.55	0.37847
2341.77	0.00612	1016.55	0.37837
2339.71	0.0059	1015.55	0.37869
2337.65	0.00576	1014.55	0.37875
2335.59	0.00561	1013.55	0.37823
2333.53	0.00565	1012.55	0.37693
2331.47	0.00591	1011.55	0.3742
2329.41	0.00601	1010.55	0.36967
2327.35	0.00591	1009.55	0.36336
2325.29	0.00586	1008.55	0.35569
2323.23	0.00588	1007.55	0.3467
2321.17	0.00579	1006.55	0.33682
2319.11	0.00571	1005.55	0.32711
2317.05	0.00575	1004.55	0.31727
2315	0.00574	1003.55	0.30852
2312.94	0.00574	1002.55	0.30112
2310.88	0.00585	1001.55	0.29546
2308.82	0.00596	1000.55	0.29215
2306.76	0.00586	999.55	0.29105
2304.7	0.00571	998.55	0.29234
2302.64	0.00573	997.55	0.29511
2300.58	0.00573	996.55	0.29905
2298.52	0.0056	995.55	0.30345
2296.46	0.00549	994.55	0.30717
2294.4	0.00548	993.55	0.31043
2292.34	0.00557	992.55	0.31264
2290.28	0.00569	991.55	0.31393
2288.22	0.00585	990.55	0.31476
2286.16	0.00593	989.55	0.31508
2284.1	0.00575	988.55	0.31502
2282.04	0.00546	987.55	0.31449
2279.98	0.00525	986.55	0.31404
2277.92	0.00515	985.55	0.31393
2275.86	0.00533	984.55	0.31517
2273.8	0.00562	983.55	0.31845
2271.74	0.00569	982.55	0.32432
2269.68	0.00575	981.55	0.3333
2267.62	0.0058	980.55	0.34555
2265.56	0.0056	979.55	0.36079
2263.51	0.0053	978.55	0.37804
2261.45	0.00505	977.55	0.3965
2259.39	0.00491	976.55	0.41506
2257.33	0.0049	975.55	0.43299
2255.27	0.00516	974.55	0.44921
2253.21	0.00585	973.55	0.46255
2251.15	0.00649	972.55	0.47251
2249.09	0.00651	971.55	0.47881
2247.03	0.00597	970.55	0.48147
2244.97	0.00526	969.55	0.48139
2242.91	0.00492	968.55	0.47815
2240.85	0.00498	967.55	0.4725
2238.79	0.00504	966.55	0.46477
2236.73	0.00495	965.55	0.45816
2234.67	0.00481	964.55	0.45317
2232.61	0.00507	963.55	0.44976
2230.55	0.00551	962.55	0.44683
2228.49	0.00536	961.55	0.44244
2226.43	0.00502	960.55	0.43683
2224.37	0.00515	959.55	0.42912
2222.31	0.00558	958.55	0.41942
2220.25	0.00593	957.55	0.40735
2218.19	0.006	956.55	0.39359
2216.13	0.00579	955.55	0.38102
2214.07	0.00549	954.55	0.36906
2212.01	0.00533	953.55	0.358
2209.96	0.00507	952.55	0.3467
2207.9	0.00442	951.55	0.3355
2205.84	0.00398	950.55	0.32532
2203.78	0.0043	949.55	0.31587
2201.72	0.00478	948.55	0.3082
2199.66	0.00475	947.55	0.30128
2197.6	0.00429	946.55	0.29575
2195.54	0.00367	945.55	0.29144
2193.48	0.00333	944.55	0.28719
2191.42	0.00354	943.55	0.28367
2189.36	0.00398	942.55	0.28073
2187.3	0.00436	941.55	0.27886
2185.24	0.00458	940.55	0.27702
2183.18	0.00428	939.55	0.27528
2181.12	0.00354	938.55	0.27366
2179.06	0.00315	937.55	0.27147
2177	0.00331	936.55	0.27006
2174.94	0.00391	935.55	0.26849
2172.88	0.00451	934.55	0.26763
2170.82	0.00455	933.55	0.26711
2168.76	0.00433	932.55	0.26701
2166.7	0.00404	931.55	0.26751
2164.64	0.00375	930.55	0.26854
2162.58	0.00375	929.55	0.26954
2160.52	0.00367	928.55	0.27059
2158.47	0.0033	927.55	0.27057
2156.41	0.00353	926.55	0.27065
2154.35	0.00406	925.55	0.27035
2152.29	0.00435	924.55	0.27025
2150.23	0.00493	923.55	0.269
2148.17	0.00544	922.55	0.26834
2146.11	0.00519	921.55	0.26873
2144.05	0.00473	920.55	0.26915
2141.99	0.00441	919.55	0.2688
2139.93	0.00421	918.55	0.26825
2137.87	0.00413	917.55	0.26682
2135.81	0.00427	916.55	0.26463
2133.75	0.00478	915.55	0.26161
2131.69	0.00515	914.55	0.25618
2129.63	0.00504	913.55	0.24931
2127.57	0.00464	912.55	0.24263
2125.51	0.00413	911.55	0.23585
2123.45	0.0038	910.55	0.22915
2121.39	0.00383	909.55	0.22401
2119.33	0.00409	908.55	0.22151
2117.27	0.00421	907.55	0.22158
2115.21	0.00396	906.55	0.22367
2113.15	0.00365	905.55	0.22677
2111.09	0.00377	904.55	0.22496
2109.03	0.00433	903.55	0.22202
2106.98	0.00481	902.55	0.21796
2104.92	0.00488	901.55	0.21277
2102.86	0.00468	900.55	0.20646
2100.8	0.00447
2098.74	0.00434
2096.68	0.00419
2094.62	0.00423
2092.56	0.00453
2090.5	0.00479
2088.44	0.00464
2086.38	0.00415
2084.32	0.00378
2082.26	0.00373
2080.2	0.0038
2078.14	0.0039
2076.08	0.00404
2074.02	0.00408
2071.96	0.00402
2069.9	0.00427
2067.84	0.0048
2065.78	0.00498
2063.72	0.00492
2061.66	0.00517
2059.6	0.00534
2057.54	0.00518
2055.49	0.00502
2053.43	0.00491
2051.37	0.00481
2049.31	0.00453
2047.25	0.00421
2045.19	0.00411
2043.13	0.00396
2041.07	0.00392
2039.01	0.00434
2036.95	0.00464
2034.89	0.00485
2032.83	0.00546
2030.77	0.00531
2028.71	0.00423
2026.65	0.00389
2024.59	0.00439
2022.53	0.00442
2020.47	0.00416
2018.41	0.00451
2016.35	0.00503
2014.29	0.00499
2012.23	0.00451
2010.17	0.00408
2008.11	0.00425
2006.05	0.0046
2003.99	0.00451
2001.94	0.00426
1999.88	0.00433
1997.82	0.00458
1995.76	0.00444
1993.7	0.00372
1991.64	0.00344
1989.58	0.00385
1987.52	0.00391
1985.46	0.00396
1983.4	0.0046
1981.34	0.0051
1979.28	0.00506
1977.22	0.00507
1975.16	0.00498
1973.1	0.00475
1971.04	0.0048
1968.98	0.00478
1966.92	0.00441
1964.86	0.00409
1962.8	0.0042
1960.74	0.00448
1958.68	0.00485
1956.62	0.00519
1954.56	0.00508
1952.5	0.00481
1950.45	0.00468
1948.39	0.00455
1946.33	0.00456
1944.27	0.00461
1942.21	0.00453
1940.15	0.00453
1938.09	0.0045
1936.03	0.00424
1933.97	0.00393
1931.91	0.00373
1929.85	0.00368
1927.79	0.00367
1925.73	0.00354
1923.67	0.00355
1921.61	0.00385
1919.55	0.0041
1917.49	0.0043
1915.43	0.00458
1913.37	0.00479
1911.31	0.00489
1909.25	0.00478
1907.19	0.00464
1905.13	0.0046
1903.07	0.00472
1901.01	0.00499
1898.96	0.00515
1896.9	0.00515
1894.84	0.00528
1892.78	0.00557
1890.72	0.00568
1888.66	0.00548
1886.6	0.00516
1884.54	0.005
1882.48	0.00507
1880.42	0.00519
1878.36	0.0052
1876.3	0.0052
1874.24	0.00524
1872.18	0.00533
1870.12	0.00547
1868.06	0.00562
1866	0.00558
1863.94	0.00538
1861.88	0.00529
1859.82	0.00537
1857.76	0.00541
1855.7	0.00538
1853.64	0.00532
1851.58	0.00528
1849.52	0.00535
1847.47	0.00548
1845.41	0.00556
1843.35	0.00553
1841.29	0.0055
1839.23	0.00563
1837.17	0.00572
1835.11	0.00566
1833.05	0.00559
1830.99	0.00559
1828.93	0.00574
1826.87	0.00595
1824.81	0.006
1822.75	0.00592
1820.69	0.0059
1818.63	0.00602
1816.57	0.00606
1814.51	0.00594
1812.45	0.00587
1810.39	0.00592
1808.33	0.00599
1806.27	0.00604
1804.21	0.00608
1802.15	0.00614
1800.09	0.00614
1798.03	0.00609
1795.97	0.00616
1793.92	0.00628
1791.86	0.00631
1789.8	0.00625
1787.74	0.00625
1785.68	0.0064
1783.62	0.0066
1781.56	0.00672
1779.5	0.00674
1777.44	0.00674
1775.38	0.00672
1773.32	0.00675
1771.26	0.00678
1769.2	0.00674
1767.14	0.00673
1765.08	0.00683
1763.02	0.00696
1760.96	0.00703
1758.9	0.00706
1756.84	0.0072
1754.78	0.00754
1752.72	0.00789
1750.66	0.00806
1748.6	0.00811
1746.54	0.00818
1744.48	0.00825
1742.43	0.00834
1740.37	0.00855
1738.31	0.00877
1736.25	0.00888
1734.19	0.00894
1732.13	0.00898
1730.07	0.00894
1728.01	0.00902
1725.95	0.00925
1723.89	0.00952
1721.83	0.00969
1719.77	0.00987
1717.71	0.01009
1715.65	0.01022
1713.59	0.01032
1711.53	0.01053
1709.47	0.01083
1707.41	0.01113
1705.35	0.01149
1703.29	0.01183
1701.23	0.01224
1699.17	0.01287
1697.11	0.01351
1695.05	0.01414
1692.99	0.01481
1690.94	0.01575
1688.88	0.01697
1686.82	0.01814
1684.76	0.01991
1682.7	0.02242
1680.64	0.0246
1678.58	0.02682
1676.52	0.02968
1674.46	0.03333
1672.4	0.03682
1670.34	0.04048
1668.28	0.04472
1666.22	0.04833
1664.16	0.05183
1662.1	0.05622
1660.04	0.06074
1657.98	0.06466
1655.92	0.06819
1653.86	0.07307
1651.8	0.07918
1649.74	0.08257
1647.68	0.08526
1645.62	0.08789
1643.56	0.08874
1641.5	0.08758
1639.44	0.08448
1637.39	0.07893
1635.33	0.06953
1633.27	0.06011
1631.21	0.05318
1629.15	0.04675
1627.09	0.04079
1625.03	0.03595
1622.97	0.03168
1620.91	0.02831
1618.85	0.02598
1616.79	0.02377
1614.73	0.02187
1612.67	0.02063
1610.61	0.0197
1608.55	0.01899
1606.49	0.01858
1604.43	0.01835
1602.37	0.018
1600.31	0.0175
1598.25	0.01712
1596.19	0.01698
1594.13	0.01704
1592.07	0.01739
1590.01	0.01807
1587.95	0.01895
1585.9	0.01988
1583.84	0.02095
1581.78	0.02221
1579.72	0.02363
1577.66	0.02547
1575.6	0.02799
1573.54	0.03033
1571.48	0.03261
1569.42	0.03557
1567.36	0.0386
1565.3	0.04141
1563.24	0.0441
1561.18	0.04656
1559.12	0.04996
1557.06	0.0532
1555	0.05494
1552.94	0.0564
1550.88	0.0574
1548.82	0.05778
1546.76	0.05769
1544.7	0.05715
1542.64	0.05596
1540.58	0.05386
1538.52	0.0513
1536.46	0.04939
1534.41	0.04742
1532.35	0.04496
1530.29	0.04286
1528.23	0.04107
1526.17	0.03928
1524.11	0.03778
1522.05	0.03637
1519.99	0.03479
1517.93	0.03339
1515.87	0.03213
1513.81	0.03115
1511.75	0.03046
1509.69	0.03005
1507.63	0.03016
1505.57	0.031
1503.51	0.03245
1501.45	0.03486
1499.39	0.03895
1497.33	0.04491
1495.27	0.05042
1493.21	0.05294
1491.15	0.05356
1489.09	0.0541
1487.03	0.0552
1484.97	0.05652
1482.92	0.05782
1480.86	0.05892
1478.8	0.0598
1476.74	0.06123
1474.68	0.06556
1472.62	0.07717
1470.56	0.09339
1468.5	0.104
1466.44	0.10311
1464.38	0.08931
1462.32	0.07427
1460.26	0.06562
1458.2	0.06102
1456.14	0.05869
1454.08	0.057
1452.02	0.05411
1449.96	0.04979
1447.9	0.04526
1445.84	0.04206
1443.78	0.04043
1441.72	0.03955
1439.66	0.03904
1437.6	0.03871
1435.54	0.03834
1433.48	0.03797
1431.42	0.03764
1429.37	0.03725
1427.31	0.03679
1425.25	0.0363
1423.19	0.03568
1421.13	0.03498
1419.07	0.03393
1417.01	0.03242
1414.95	0.03095
1412.89	0.02965
1410.83	0.02852
1408.77	0.02762
1406.71	0.02687
1404.65	0.02605
1402.59	0.02526
1400.53	0.02459
1398.47	0.02404
1396.41	0.02374
1394.35	0.02387
1392.29	0.02446
1390.23	0.02541
1388.17	0.02685
1386.11	0.02891
1384.05	0.03146
1381.99	0.03448
1379.93	0.0374
1377.88	0.03882
1375.82	0.03816
1373.76	0.03619
1371.7	0.03435
1369.64	0.03317
1367.58	0.0323
1365.52	0.03145
1363.46	0.03062
1361.4	0.0299
1359.34	0.02935
1357.28	0.02884
1355.22	0.02823
1353.16	0.0276
1351.1	0.02703
1349.04	0.02654
1346.98	0.02612
1344.92	0.02574
1342.86	0.02536
1340.8	0.02488
1338.74	0.02428
1336.68	0.0237
1334.62	0.02319
1332.56	0.02273
1330.5	0.02224
1328.44	0.02176
1326.39	0.02141
1324.33	0.02119
1322.27	0.02107
1320.21	0.02112
1318.15	0.0214
1316.09	0.02187
1314.03	0.02244
1311.97	0.02298
1309.91	0.02339
1307.85	0.02373
1305.79	0.02413
1303.73	0.02462
1301.67	0.02525
1299.61	0.02601
1297.55	0.0268
1295.49	0.02749
1293.43	0.02809
1291.37	0.02874
1289.31	0.02942
1287.25	0.02998
1285.19	0.03046
1283.13	0.0311
1281.07	0.03214
1279.01	0.03358
1276.95	0.03503
1274.9	0.03595
1272.84	0.03631
1270.78	0.03669
1268.72	0.0377
1266.66	0.03962
1264.6	0.04257
1262.54	0.04669
1260.48	0.0519
1258.42	0.05774
1256.36	0.06408
1254.3	0.07106
1252.24	0.07844
1250.18	0.08583
1248.12	0.09285
1246.06	0.09933
1244	0.10537
1241.94	0.11082
1239.88	0.11535
1237.82	0.11875
1235.76	0.12077
1233.7	0.12131
1231.64	0.12047
1229.58	0.11842
1227.52	0.11551
1225.46	0.11223
1223.4	0.10884
1221.35	0.10506
1219.29	0.10044
1217.23	0.09477
1215.17	0.08824
1213.11	0.08116
1211.05	0.07385
1208.99	0.06662
1206.93	0.05998
1204.87	0.05435
1202.81	0.04973
1200.75	0.04586
1198.69	0.04235
1196.63	0.03894
1194.57	0.03575
1192.51	0.03304
1190.45	0.03083
1188.39	0.02907
1186.33	0.02778
1184.27	0.02687
1182.21	0.02617
1180.15	0.02545
1178.09	0.02462
1176.03	0.02375
1173.97	0.02299
1171.91	0.02244
1169.86	0.02216
1167.8	0.02209
1165.74	0.0222
1163.68	0.02256
1161.62	0.02317
1159.56	0.02391
1157.5	0.0248
1155.44	0.02599
1153.38	0.02742
1151.32	0.02878
1149.26	0.02989
1147.2	0.03073
1145.14	0.03131
1143.08	0.03169
1141.02	0.03194
1138.96	0.03204
1136.9	0.03183
1134.84	0.03117
1132.78	0.03019
1130.72	0.02928
1128.66	0.02884
1126.6	0.02893
1124.54	0.0296
1122.48	0.03093
1120.42	0.03296
1118.37	0.03573
1116.31	0.03932
1114.25	0.04384
1112.19	0.04949
1110.13	0.05632
1108.07	0.06419
1106.01	0.07305
1103.95	0.08283
1101.89	0.09328
1099.83	0.10423
1097.77	0.11531
1095.71	0.12589
1093.65	0.13534
1091.59	0.1429
1089.53	0.14766
1087.47	0.14872
1085.41	0.14558
1083.35	0.13849
1081.29	0.12852
1079.23	0.11731
1077.17	0.10715
1075.11	0.1003
1073.05	0.09789
1070.99	0.09949
1068.93	0.10374
1066.88	0.10921
1064.82	0.11481
1062.76	0.11965
1060.7	0.12303
1058.64	0.12475
1056.58	0.12488
1054.52	0.12353
1052.46	0.12089
1050.4	0.11751
1048.34	0.11449
1046.28	0.11237
1044.22	0.11052
1042.16	0.10788
1040.1	0.10381
1038.04	0.09842
1035.98	0.09227
1033.92	0.08602
1031.86	0.08016
1029.8	0.07465
1027.74	0.06933
1025.68	0.06471
1023.62	0.06165
1021.56	0.06048
1019.5	0.06053
1017.44	0.06033
1015.38	0.05889
1013.33	0.05622
1011.27	0.05273
1009.21	0.04897
1007.15	0.04536
1005.09	0.04207
1003.03	0.03939
1000.97	0.03758
998.908	0.03675
996.848	0.03679
994.789	0.03724
992.729	0.03759
990.67	0.03778
988.61	0.03811
986.55	0.03922
984.491	0.04193
982.431	0.04676
980.372	0.05386
978.312	0.06321
976.252	0.07427
974.193	0.08564
972.133	0.09532
970.074	0.10163
968.014	0.10396
965.954	0.10256
963.895	0.09769
961.835	0.08975
959.776	0.0801
957.716	0.07101
955.656	0.0637
953.597	0.05753
951.537	0.05156
949.478	0.04577
947.418	0.04055
945.358	0.03629
943.299	0.03328
941.239	0.03155
939.18	0.03102
937.12	0.0317
935.06	0.03326
933.001	0.03513
930.941	0.03689
928.882	0.0383
926.822	0.03921
924.762	0.03952
922.703	0.03935
920.643	0.03876
918.583	0.03767
916.524	0.03615
914.464	0.03433
912.405	0.03244
910.345	0.03061
908.285	0.02872
906.226	0.0268
904.166	0.02509
902.107	0.02368
900.047	0.0225
897.987	0.02159
895.928	0.02105
893.868	0.02081
891.809	0.02072
889.749	0.02058
887.689	0.02037
885.63	0.02027
883.57	0.02071
881.511	0.02209
879.451	0.02423
877.391	0.02632
875.332	0.02735
873.272	0.02688
871.213	0.02529
869.153	0.02332
867.093	0.02167
865.034	0.02086
862.974	0.02113
860.915	0.02224
858.855	0.02371
856.795	0.02525
854.736	0.02688
852.676	0.02893
850.617	0.03185
848.557	0.03557
846.497	0.03959
844.438	0.04369
842.378	0.04775
840.319	0.05131
838.259	0.05395
836.199	0.05558
834.14	0.05608
832.08	0.05555
830.021	0.05456
827.961	0.05349
825.901	0.05225
823.842	0.05115
821.782	0.05048
819.722	0.04992
817.663	0.0491
815.603	0.04813
813.544	0.04731
811.484	0.04668
809.424	0.04615
807.365	0.04577
805.305	0.04541
803.246	0.04485
801.186	0.04418
799.126	0.04349
797.067	0.04266
795.007	0.04154
792.948	0.04037
790.888	0.0395
788.828	0.03906
786.769	0.03892
784.709	0.0389
782.65	0.03923
780.59	0.04025
778.53	0.04194
776.471	0.04398
774.411	0.04608
772.352	0.04813
770.292	0.04998
768.232	0.05148
766.173	0.05267
764.113	0.05353
762.054	0.05417
759.994	0.05468
757.934	0.05493
755.875	0.05498
753.815	0.055
751.756	0.05472
749.696	0.05374
747.636	0.05201
745.577	0.05005
743.517	0.04853
741.458	0.04758
739.398	0.04716
737.338	0.04701
735.279	0.04686
733.219	0.04699
731.16	0.04797
729.1	0.05034
727.04	0.05481
724.981	0.06166
722.921	0.06875
720.861	0.07094
718.802	0.06568
716.742	0.05727
714.683	0.05067
712.623	0.04694
710.563	0.04518
708.504	0.04448
706.444	0.04453
704.385	0.04534
702.325	0.04649
700.265	0.04709
698.206	0.04662
696.146	0.04536
694.087	0.04372
692.027	0.04187
689.967	0.04038
687.908	0.03967
685.848	0.03926
683.789	0.03881
681.729	0.03856
679.669	0.03856
677.61	0.03855
675.55	0.0383
673.491	0.03792
671.431	0.03765
669.371	0.0376
667.312	0.0375
665.252	0.03723
663.193	0.03702
661.133	0.03675
659.073	0.03632
657.014	0.03587
654.954	0.03557
652.895	0.03554
650.835	0.03567
648.775	0.03552
646.716	0.03503
644.656	0.03473
642.597	0.03467
640.537	0.03453
638.477	0.03436
636.418	0.03434
634.358	0.0345
632.298	0.0347
630.239	0.03454
628.179	0.03396
626.12	0.03347
624.06	0.03319
622	0.03291
619.941	0.03286
617.881	0.03308
615.822	0.03314
613.762	0.0333
611.702	0.03401
609.643	0.03467
607.583	0.03476
605.524	0.03474
603.464	0.035
601.404	0.03517
599.345	0.03498
597.285	0.03482
595.226	0.03498
593.166	0.03531
591.106	0.03567
589.047	0.03607
586.987	0.0365
584.928	0.03686
582.868	0.03718
580.808	0.03732
578.749	0.03721
576.689	0.03705
574.63	0.03674
572.57	0.03616
570.51	0.03562
568.451	0.03532
566.391	0.03525
564.332	0.0355
562.272	0.03589
560.212	0.036
558.153	0.03603
556.093	0.03639
554.034	0.03673
551.974	0.03676
549.914	0.03675
547.855	0.03696
545.795	0.03724
543.736	0.03722
541.676	0.03698
539.616	0.03682
537.557	0.03676
535.497	0.03684
533.438	0.03692
531.378	0.03673
529.318	0.03675
527.259	0.03741
525.199	0.03836
523.139	0.03929
521.08	0.0401
519.02	0.04059
516.961	0.041
514.901	0.04141
512.841	0.04149
510.782	0.04152
508.722	0.04189
506.663	0.04212
504.603	0.04186
502.543	0.04147
500.484	0.04088
498.424	0.04009
496.365	0.03927
494.305	0.03848
492.245	0.0381
490.186	0.03808
488.126	0.03796
486.067	0.0375
484.007	0.03648
481.947	0.03465
479.888	0.03227
477.828	0.03034
475.769	0.02932
473.709	0.02799
471.649	0.02577
469.59	0.02385
467.53	0.02274
465.471	0.02267
463.411	0.02336
461.351	0.02313
459.292	0.02192
457.232	0.02127
455.173	0.021
453.113	0.02057
451.053	0.01978
448.994	0.01882
446.934	0.01837
444.875	0.01769
442.815	0.01591
440.755	0.01457
438.696	0.01515
436.636	0.01656
434.577	0.01682
432.517	0.01556
430.457	0.01404
428.398	0.0134
426.338	0.01323
424.278	0.01287
422.219	0.01275
420.159	0.01317
418.1	0.01387
416.04	0.01463
413.98	0.01476
411.921	0.01429
409.861	0.01394
407.802	0.0136
405.742	0.0136
403.682	0.01398
401.623	0.01431
399.563	0.01552

## Sheet: Fig. 1g
	Chol				DOPC				SM
x_Chol	y_DOPC	z_SM		x_Chol	y_DOPC	z_SM		x_Chol	y_DOPC	z_SM
0	0	0		6	6	6		0	0	0
0	0	0		6.0509	6	6.6329		0	0	0
0	0	0		6	6	6.4557		0	0	0
0	0	0		6	6	6		0	0	0
0	0	0		6	6	6.0415		0	0	0
0	0	0		6.4769	6	6.1416		0	0	0
0	0	0		6.25	6	6.7975		0	0	0
0	0	0		6.1759	6	7		0	0	0
0	0	0		6.3333	6	6.7707		0	0	0
0	0	0		6.125	6	6.0154		0	0	0
0	0	0		6.0648	6	6		0	0	0
0	0	0		6.0324	6	6.0187		0	0	0
0	0	0		6.5	6	6		0	0	0
0	0	0		6.4491	6	6		0	0	0
0	0	0		6	6.3688	6		0	0	0
0	0	0		6	7.9134	6		0	0	0
0	0	0		6.2222	10.7793	6.3544		0	0	0
0	0	0		7	15.9512	7.0961		0	0	0
0	0	0		6.75	22.9363	7.8987		0	0	0
0	0	0		6.0324	28.1951	8.6709		0	0	0
0	0	0		6.8148	28.2409	9		0	0	0
0	0	0		7	23.9274	9		0	0	0
0	0	0		6.4907	16.9946	9		0	0	0
0	0	0		6.3009	20	7.615		0	0	1.269
0	0	0		6	20	7.9234		0	0	8.3165
0	0	0		6	20.8537	9.1647		0	0	13
0	0	0		6	29.7561	6.1038		0	0	7.0759
0	0	0		6	25.296	8.394		0	0	0.7089
0	0	0		6	28.8911	7.557		0	0	13.1916
0	0	0		4.8981	35.9512	6.6076		0	0	14.4243
0	0	0		4	52.0369	5.8354		0	0	37.8649
0	0	0		5.1574	52.0976	5.024		0	0	34.2343
0	0	0		6	58.7198	4.4706		0	0	20.805
0	0	0		6.75	67.7252	5.4219		0	0	4.3924
0	0	0		5.7037	72.1791	6.1314		0	0	4.0253
0	0	0		4.1157	74.4741	7.3038		0	0	8.2663
0	0	0		5.5	73.7073	8.5696		0	0	0.4358
0	0	0		5.9954	74.163	7.8608		0	0	0
14.4537	0	0		4.4444	74.8965	7.3578		0	0	0.1384
26.2917	0	0		4	74.1776	7.3583		0	0	5.0372
39.963	0	0		5.2222	74.4997	7.0449		0	0	2.2309
48.1435	0	0		5.0231	75.5	6.3684		0	0	0.1013
52.1667	0	0		2.5	75	6.4177		0	0	10.7595
48.3333	0	0		0	74.6356	7.017		0	0	27.5384
45.2407	0	0		0.1111	74.2772	6.2554		0	0	45.078
44.375	0	0		1	70.8781	7.4003		0	0	53.0114
49.5926	0	0		1	66.0488	6.481		0	0	37.6473
50.2269	0	0		3.6898	64	6		0	0	17.8101
54.3333	0	0		4	64.7317	6.3317		0	0	9.8122
58	0	0		2.3333	65.9923	5.3608		0	0	37.7659
53.1111	0	0		0.5556	69.2974	6.9367		0	0	29.4419
45.5417	0	0		0	72.0919	7.6917		0	0	20.6203
45.8333	0	0		0	72.6193	6.9114		0	0	19.8481
54.1204	0	0		0	68.7805	7.124		0	0	22.4176
54.5	0	0		0	67.837	6.3038		0	0	9.8667
57.2963	0	0		0	34.008	6.9367		0	0	1.1392
60.6667	0	0		0	21.0488	8		0	0	0
65.625	0	0		0.7917	20.7948	7.9114		0	0	0.1521
63.5463	0	0		1.5833	13.9322	6.5063		0	0	2.9704
60.4444	0	0		1.4907	13.4878	6.557		0	0	19.4937
62	0	0		0.8333	13.0785	6.6709		0	0	30.3924
64	0	0		1.6806	14.8079	5.2911		0	0	11.2785
65.1111	0	0		3.6667	13.7525	3.8861		0	0	4.519
62.5	0	0		1	25.0125	3.0449		0	0	2.1336
59.2222	0	0		1.6667	22.122	3		0	0	0
59.6343	0	0		2.7454	17	2.8608		0	0	0
61.1667	0	0		5.3333	14.6585	2.2278		0	0	0
63.7454	0	0		4.3333	12.4512	2.8419		0	0	0
65	0	0		3.7407	14.6187	3.0187		0	0	0
67.4583	0	0		3.875	19.5128	3.8319		0	0	0
71.5648	0	0		2.9167	22.6829	4.3924		0	0	0
73.9537	0	0		2.2454	25.7948	3.1266		0	0	0
64	0	0		1	29.6157	3		0	0	0
61.3333	0	0		0.1111	32.3001	2.5791		0	0	0
61	0	0		0	35.2748	2.8354		0	0	0
63.0833	0	0		0	38.0143	3		0	0	0
61.6481	0	0		0	44.3415	3		0	0	0
61.7037	0	0		0.8657	46.6205	3		0	0	0
64.75	0	0		2.6667	52.1303	2.6329		0	0	0
67.0185	0	0		3.2083	55.8415	2		0	0	0
66.6667	0	0		3.5185	54.6449	3.1998		0	0	0
67	0	0		3.5	53.4634	3		0	0	0
64.7037	0	0		6	54	3		0	0	0
63.2222	0	0		9.0417	48.7793	3.8446		0	0	0
60.3333	0	0		8.1667	49.0827	7.041		0	0	0
56.7778	0	0		9	54.329	5.6076		0	0	0
55.8333	0	0		10.4444	55.1463	7.9627		0	0	0
56.7917	0	0		10.6667	55	6.5823		0	0	0
57.2593	0	0		9.3333	55.7805	4.4051		0	0	0
58.2685	0	0		8.4815	54.5122	9.7722		0	0	18.1567
57	0	0		8	52.7561	8.5443		0	0	50.481
58.1481	0	0		6.2778	52.4735	5.7659		0	0	30.3677
58.0926	0	0		6.8704	61.9851	5.9114		0	0	35.4414
55.875	0	0		6.625	64.2927	8.443		0	0	47.4916
55.6852	0	0		5.463	62.3706	9.7153		0	0	28.7975
54.4722	0	0		4.9167	61.771	13.6363		0	0	31.7741
56.3333	0	0		3.6667	56.0785	11.2001		0	0	52.5919
56.7778	0	0		3.2222	52.5393	9.1448		0	0	59.6879
56	0	0		4	53.1707	8.3291		0	0	64.0253
56.375	0	0		3.625	56.1802	8		0	0	47.6714
53.5741	0	0		1.8333	60.4093	8.1171		0	0	6.6326
56.3704	0	0		2.1667	60.2406	5.4129		0	0	2.3549
56.3333	0	0		3.1667	58.3224	7.0759		0	0	4.3743
53.3611	0	0		3.713	61.2207	8.175		0	0	0
49.2222	0	0		6.0741	65.8049	11.3674		0	0	0
48.5	0	0		8.25	65.8415	7.0405		0	0	0.8306
45.8148	0	0		7.9074	65.6098	6.8481		0	0	20.3544
36.7778	0	0		6.125	70.0854	7		0	0	41.1708
35	0	0		7.5	71.0976	6.8992		0	0	39.3307
43	0	0		9.0231	72.7561	5.1772		0	0	30.1657
39.1019	0	0		9	72.4878	6.0545		0	0	49.8004
38.625	0	0		9	72.0134	5.7468		0	0	44.6709
31.4444	0	0		7.1111	72.8584	5.2783		0	0	47
31.7222	0	0		6.2083	71.2258	5.519		0	0	33.3286
23	0	0		6	71.3438	6.3		0	0	23.4462
12.7778	0	0		6.1574	71.823	6.9438		0	0	3.6228
12.3704	0	0		6.7407	72	7		0	0	0
29.5	0	0		6	72.2808	7.9401		0	0	0
27.4167	0	0		6	72.8917	7.9854		0	0	0
29.4259	0	0		6	73.6463	7.8412		0	0	0
24.6667	0	0		6	75.1767	10.5063		0	0	0
9.7778	0	0		6	75.5366	9.8354		0	0	0
0	0	0		6	74.5877	8.7103		0	0	0
0	0	0		6	66.5	6.3721		0	0	0
0	0	0		6	53.9167	5.2532		0	0	0
0	0	0		6	45.0607	5.0591		0	0	0
0	0	0		6	36.1529	5.6031		0	0	0
0	0	0		6	34	7.2785		0	0	0
0	0	0		6	34.6341	10.9367		0	0	0
0	0	0		6	32.6341	6.6954		0	0	0
0	0	0		6.3241	25.7073	6.7252		0	0	0.423
0	0	0		6.5324	34.403	6.9865		0	0	12.9883
0	0	0		6	46.3415	7		0	0	37.7247
0	0	0		6	45.1832	8.3924		0	0	18.3797
0	0	0		6	43.6288	10.8734		0	0	51.1897
0	0	0		6	38.094	12.1139		0	0	57.3448
0	0	0		6	29.3159	10.8247		0	0	41.71
0	0	0		6	19.3534	9.1253		0	0	43.0583
0	0	0		6.0833	16.144	7.7347		0	0	32.6456
0	0	0		6	16	6.6709		0	0	17.443
0	0	0		6	14.1368	6		0	0	0
0	0	0		6.125	9.9756	6		0	0	0
0	0	0		6	7.3712	6		0	0	0
0	0	0		6.0602	6.2317	6		0	0	0
0	0	0		7	6	6.1128		0	0	0
	0	0			6	6.0293			0	0
	0	0			6	6			0	0
	0	0			6	6.4871			0	0
	0	0			6	6.2375			0	0
	0	0			6	6			0	0
	0	0			6	6			0	0
	0	0			6	6.5949			0	0
	0	0			6	7			0	0
	0	0			6	6.9771			0	0
	0	0			6	6.5731			0	0
	0	0			6	6.1013			0	0
	0	0			6	6.7342			0	0
	0	0			6	6.9164			0	0
	0	0			6	6			0	0
	0				6				0
	0				6				0
	0				6				0
	0				6				0
	0				6				0
	0				6				0

## Sheet: Fig. 1h
x_LDA 1	y_LDA 2
-2.82352	-3.319
-2.64295	-3.32156
-2.64692	-2.06483
-2.48085	-3.06253
-2.4866	-3.57757
-2.42936	-2.87179
-2.56846	-3.62272
-1.90332	-4.45451
-2.04497	-3.1799
-2.12579	-2.22167
-2.02809	-3.65503
-2.26446	-3.95496
-2.87514	-3.32567
-2.41462	-2.73148
-2.6585	-2.05159
-2.29139	-2.45258
-2.94636	-2.44046
-2.07837	-2.48061
-1.8609	-3.79441
-2.61372	-2.44137
-2.94488	-3.01437
-2.75522	-3.7413
-3.02291	-3.78623
-3.19638	-3.41354
-3.12051	-5.32362
-2.85498	-5.25795
-3.07453	-3.70809
-2.69762	-3.69685
-2.39217	-5.12129
-2.62033	-6.2299
-2.85352	-3.31043
-2.08818	-2.54966
-2.85612	-3.32592
-3.09356	-3.85257
-2.80325	-2.4657
-2.57389	-2.1961
-2.60172	-1.9168
-3.5632	-3.30189
-3.23074	-3.05816
-2.3785	-3.23944
-2.34226	-2.74016
-2.23569	-1.73651
-2.71645	-2.64796
-2.52135	-3.45709
-2.49082	-2.02958
-2.97899	-3.33529
-2.45884	-4.92171
-3.61233	-4.82304
-2.98477	-3.54378
-2.45558	-4.48081
-2.17254	-2.58435
-2.39768	-2.27234
-2.66373	-2.12238
-2.53575	-4.27337
-2.27517	-3.34522
-2.49922	-4.97739
-2.32309	-4.08662
-2.48078	-4.2576
-1.85969	-3.46193
-2.06675	-3.97983
-2.43018	-4.70072
-2.89162	-3.36559
-2.03087	-2.60233
-2.5863	-2.91303
-2.18995	-2.82571
-2.3457	-3.09807
-2.80449	-3.00457
-2.88033	-3.61574
-2.25126	-3.06297
-2.65691	-3.83385
-2.31139	-4.52901
-2.86227	-5.62802
-2.30868	-5.0503
-2.49675	-4.72191
-1.81563	-5.31475
-2.66583	-4.65634
-2.86969	-5.15785
-2.32944	-3.60175
-2.70758	-4.98666
-2.9329	-5.09105
-2.73795	-3.60678
-2.44643	-4.45106
-3.08968	-3.93004
-3.49168	-3.17281
-3.05749	-2.39433
-2.76619	-1.71787
-2.72554	-2.39217
-2.89212	-3.10627
-2.67447	-4.13831
-2.36026	-5.0546
-2.41496	-3.72832
-2.22176	-3.03422
-2.40309	-1.17382
-2.58981	-4.02278
-2.34854	-4.936
-2.74019	-4.52003
-2.85751	-5.07039
-2.50941	-3.35262
-3.18488	-3.06107
-2.38787	-3.19992
-1.91977	-2.54969
-2.53506	-1.79187
-1.93446	-3.3516
-2.44563	-2.53022
-2.72915	-3.38021
-2.24416	-4.12823
-2.47576	-2.60565
-1.96426	-3.60572
-2.45539	-3.26238
-2.70636	-3.56231
-3.03662	-4.39174
-2.48764	-3.0244
-2.20713	-2.33041
-2.36336	-2.70297
-1.76025	-2.02954
-2.4588	-2.26518
-2.70175	-2.27387
-2.45434	-4.10568
-2.53716	-4.44566
-3.59789	-4.33877
-3.14896	-4.07093
-3.20672	-4.06882
-3.25325	-4.5054
-3.00983	-4.45931
-2.82287	-5.22954
-2.24311	-4.6023
-2.6752	-4.34734
-3.45157	-4.6666
-2.12116	-4.2285
-2.7032	-4.86657
-3.18385	-4.79153
-2.75065	-3.31501
-3.37088	-4.78386
-2.4302	-4.51925
-2.08768	-3.19129
-2.73497	-3.67111
-2.95931	-3.31644
-2.79905	-1.53806
-2.86324	-2.71101
-3.40233	-3.98501
-2.00952	-3.25886
-1.85709	-3.67628
-2.52629	-3.17564
-2.2309	-4.03966
-2.52926	-4.73343
-2.88673	-4.80813
-2.78407	-3.48214
-2.84868	-2.76825
-2.75686	-3.73697
-2.02346	-2.61017
-1.88075	-2.12223
-1.61621	-3.47658
-2.0169	-2.96142
-1.90778	-2.25968
-2.20571	-3.91505
-1.92085	-3.72043
-2.29821	-3.16641
-2.31786	-3.08383
-2.77948	-2.61159
-2.73604	-3.69069
-2.72727	-3.78732
-2.48072	-2.04855
-2.26709	-2.29164
-2.59392	-0.972013
-2.27404	-2.96217
-2.56198	-2.02937
-2.92832	-2.40302
-2.96436	-4.07935
-2.64158	-3.49404
-2.48512	-4.30679
-3.06629	-3.30562
-2.99043	-4.11709
-3.2376	-2.30379
-3.09973	-5.58874
-3.28572	-4.16942
-2.94107	-3.36322
-3.13429	-4.17863
-2.98082	-4.18007
-2.50164	-4.43632
-2.84277	-4.36173
-3.06468	-4.53151
-2.04996	-4.74961
-3.09006	-4.97751
-3.1341	-4.73362
-2.4351	-5.0013
-2.6198	-4.89356
-2.00876	-4.76432
-2.41552	-3.67364
-2.86194	-3.87757
-3.04188	-3.30226
-2.2237	-2.86001
-2.39041	-2.39751
-2.50562	-2.27326
-2.48831	-2.46361
-2.98814	-3.06845
-2.31175	-3.9227
-2.59886	-5.42807
-2.53453	-4.61014
-2.32079	-2.97409
-1.60691	-2.85002
-1.58815	-2.78806
-2.43074	-3.20702
-2.19968	-3.69851
-2.17235	-2.69799
-1.99934	-3.62262
-1.83047	-3.29304
-2.05824	-4.33062
-2.04908	-3.45984
-2.30996	-3.76231
-2.50525	-4.10353
-2.56044	-3.52733
-2.36059	-3.2447
-2.44917	-2.6386
-2.25697	-2.23627
-2.41695	-3.21214
-2.25683	-3.20765
-2.44405	-3.54728
-2.20232	-4.44578
-2.54678	-4.63239
-2.32103	-3.76272
-2.54108	-3.58829
-2.18533	-2.6849
-2.3603	-1.71298
-1.76128	-2.35203
-2.38066	-1.64185
-2.37347	-3.26592
-2.13664	-3.8742
-2.97214	-3.77798
-2.83264	-3.73838
-2.29945	-3.2293
-2.56696	-4.51611
-2.77765	-2.97993
-2.86283	-6.02346
-3.08291	-6.91083
-2.8638	-5.88197
-2.62494	-3.76051
-2.49494	-4.6277
-2.20019	-3.87468
-2.48982	-3.75973
-2.88792	-3.35967
-2.5278	-4.30408
-2.89536	-2.99687
-2.51177	-2.27964
-2.3707	-2.84488
-2.25325	-4.24681
-2.47833	-2.16025
-2.45397	-3.71774
-2.87977	-0.720643
-2.24647	-3.14838
-2.34669	-2.644
-2.6984	-5.29977
-2.07111	-2.41183
-1.91714	-2.6967
-1.75642	-2.61613
-2.36338	-3.27021
-1.99093	-3.86728
-2.71652	-3.44259
-2.22772	-3.18607
-2.3228	-3.72622
-2.41425	-2.13932
-1.84921	-2.59278
-2.26206	-2.50773
-2.25532	-2.59916
-1.94331	-3.36727
-2.25013	-3.78553
-2.58693	-4.27784
-2.98799	-3.40525
-3.31609	-3.45005
-2.01207	-2.54643
-2.20083	-1.56241
-1.71688	-0.823061
-1.99394	-1.30815
-1.65032	-2.31028
-1.70239	-1.83317
-1.67859	-1.66787
-2.03281	-2.00543
-2.03252	-2.01696
-2.1074	-3.83505
-2.34511	-3.44317
-2.41769	-4.16572
-2.91403	-4.37778
-3.06951	-4.89426
-3.58043	-5.18774
-3.20269	-5.14755
-2.76257	-4.79513
-2.90398	-3.83731
-2.73968	-4.57809
-2.24979	-5.1084
-2.92041	-2.81102
-2.89446	-3.78642
-3.44938	-4.38203
-2.79218	-3.9241
-2.19832	-2.69165
-2.58447	-2.5033
-2.69948	-3.25283
-2.66801	-2.51567
-2.30659	-3.10831
-2.56401	-3.58029
-2.25006	-2.81072
-2.2082	-2.60664
-2.14741	-3.42937
-2.25377	-2.71476
-1.93069	-2.59883
-1.53217	-1.83204
-2.28801	-2.82696
-2.11154	-3.56726
-2.26024	-3.45654
-2.21557	-2.63371
-2.30839	-3.56842
-2.2167	-2.83444
-2.19456	-3.27157
-2.42286	-2.01124
-2.49057	-2.6807
-2.90691	-3.40989
-3.11362	-3.21302
-3.3844	-3.87677
-3.38097	-4.04906
-2.02086	-2.72008
-2.08288	-1.41228
-1.45035	-1.41115
-1.66829	-1.45804
-1.79024	-1.60026
-1.94553	-1.39188
-1.68802	-1.50571
-1.8387	-2.13909
-2.46629	-1.75763
-2.17701	-2.18693
-2.51214	-4.60754
-3.23443	-3.91464
-2.63255	-4.28865
-3.09329	-2.57405
-2.89462	-4.7872
-2.11043	-3.348
-2.60389	-4.09306
-3.36252	-4.00545
-2.53344	-5.27104
-2.77843	-3.91051
-3.40134	-6.17536
-2.8487	-4.3805
-2.7041	-5.01644
-2.42018	-3.77773
-2.43374	-2.84133
-2.24748	-2.55178
-2.75002	-2.86675
-2.48929	-3.45627
-2.43083	-4.1283
-1.88066	-3.86276
-2.37453	-4.04923
-2.28556	-3.48873
-2.20828	-3.20535
-2.32965	-3.68398
-1.88699	-2.41066
-2.29706	-4.08888
-2.24585	-3.94919
-2.38351	-2.46786
-2.29009	-3.45017
-2.20556	-3.02408
-2.36674	-2.59252
-2.75343	-2.66579
-2.30269	-2.48163
-2.39477	-2.67106
-3.42759	-3.26102
-2.74441	-3.55804
-2.77709	-3.33833
-2.2725	-2.36263
-1.77504	-2.06162
-1.9497	-1.38444
-1.44952	-1.53344
-2.01548	-1.63943
-1.45975	-2.42144
-1.7004	-1.38929
-2.01868	-1.41264
-1.42532	-2.13267
-1.76457	-1.97181
-2.24095	-2.06721
-2.25622	-1.98711
-2.37419	-1.84128
-2.55234	-3.39446
-2.34676	-3.70626
-2.70782	-2.63542
-2.93732	-3.0601
-2.15279	-3.11375
-2.09353	-3.82645
-2.40859	-3.75279
-2.36817	-4.63421
-2.74621	-2.85214
-2.59603	-5.12109
-3.12999	-5.30534
-3.58669	-5.75159
-2.95504	-4.07961
-2.89097	-3.23462
-2.86684	-4.21506
-2.39039	-3.74639
-2.86695	-2.95387
-2.92541	-3.83612
-1.84847	-4.58126
-1.93159	-3.40949
-2.55484	-3.40793
-2.26831	-3.69195
-2.5239	-2.57568
-1.44435	-3.73262
-1.90562	-3.37399
-1.95561	-3.24986
-2.67209	-3.38592
-2.29716	-3.35881
-2.41054	-1.97306
-2.09733	-2.73672
-2.06886	-2.85389
-3.20726	-2.73647
-2.11326	-3.58497
-2.05198	-3.59858
-2.64708	-3.17187
-2.33349	-2.42149
-2.12066	-1.98528
-2.0409	-1.61854
-1.89566	-1.86476
-2.28319	-1.6506
-1.78158	-1.81689
-1.79821	-1.91495
-1.52842	-1.24767
-1.77197	-1.58782
-1.69506	-1.30363
-1.80239	-1.53938
-1.72904	-1.97027
-2.15262	-1.446
-2.22225	-1.48841
-1.77853	-2.32488
-1.95741	-3.17894
-1.94222	-4.27486
-2.69727	-3.62855
-2.11294	-4.72523
-2.79734	-3.28974
-2.79728	-4.7234
-2.35789	-4.20447
-2.52923	-4.46855
-2.86411	-3.9107
-3.19455	-5.72991
-3.72148	-4.20092
-3.04321	-4.58207
-3.36955	-5.41431
-2.8684	-3.79742
-2.91858	-3.52445
-2.41885	-2.81758
-3.62007	-3.85418
-2.25441	-3.04499
-2.36995	-3.23123
-2.20039	-4.60789
-2.32684	-4.23462
-2.07559	-3.51142
-1.36766	-3.65119
-2.3509	-2.05895
-2.08725	-3.1469
-2.3653	-2.76991
-1.89173	-4.0331
-2.26813	-2.04755
-1.99071	-2.22001
-2.36903	-2.50953
-2.15612	-3.39303
-2.31377	-3.8349
-2.51134	-4.24573
-2.90675	-2.29459
-2.43659	-3.09538
-1.96544	-1.78335
-1.47812	-1.91326
-1.76152	-1.71426
-1.99464	-1.78829
-2.07677	-1.24343
-1.79937	-1.54831
-1.86414	-1.35037
-1.72298	-1.75626
-1.95173	-1.2428
-1.94804	-1.67353
-1.74135	-1.93572
-1.76126	-1.62423
-1.4546	-2.57362
-1.7066	-2.04226
-2.06608	-1.17577
-2.49105	-2.08781
-2.7212	-3.68177
-2.75249	-3.20464
-2.42309	-4.19087
-2.7855	-3.26723
-2.55235	-4.60837
-3.01124	-4.35113
-3.05143	-4.51169
-3.17308	-4.72184
-3.59532	-5.39736
-3.21644	-4.84508
-3.84211	-5.43669
-3.03638	-5.78706
-3.03803	-3.05461
-2.62322	-3.90908
-2.26785	-3.7411
-3.12494	-3.85304
-2.62337	-3.84014
-2.59991	-3.2859
-2.73394	-4.64287
-2.64396	-3.53818
-2.40969	-1.97202
-1.70941	-3.34195
-2.01441	-3.64449
-1.99545	-3.48901
-1.94604	-3.53349
-1.89053	-3.00309
-2.09115	-2.25557
-1.93747	-2.6036
-2.48368	-3.10093
-2.1436	-2.65837
-2.64258	-2.70279
-2.79529	-2.64457
-2.3568	-3.06446
-2.07245	-2.43639
-1.50735	-1.4999
-2.02844	-2.07995
-1.99268	-1.87225
-1.74279	-2.099
-1.5429	-1.9524
-1.79511	-2.1721
-2.00199	-1.79518
-1.26182	-2.06503
-1.91302	-1.05654
-2.04309	-1.81287
-1.77291	-1.97936
-1.62548	-2.18189
-2.02086	-0.85362
-1.95677	-1.17408
-2.22325	-1.61869
-2.47055	-2.6134
-2.93402	-4.54364
-3.1524	-3.0882
-2.686	-3.10622
-3.20096	-2.88949
-2.06588	-3.396
-2.83088	-4.95503
-3.5641	-5.08644
-3.07199	-6.38602
-3.40262	-6.05738
-3.13555	-6.09651
-3.32507	-4.50191
-3.15184	-4.32446
-2.61603	-3.14595
-2.55677	-2.47
-3.02752	-3.59627
-2.55272	-4.34083
-2.2246	-3.29818
-1.79307	-3.74514
-1.91109	-2.51014
-2.63693	-2.4571
-2.11989	-2.59924
-2.03975	-2.46367
-1.90948	-2.62069
-2.4785	-3.55038
-2.20291	-3.2144
-2.59884	-2.98772
-2.08554	-3.58313
-1.75883	-2.5625
-2.71492	-2.50746
-2.20045	-2.67283
-2.50002	-2.76666
-2.60544	-3.26689
-2.69643	-2.73813
-2.13581	-1.46601
-1.74553	-2.33118
-1.72337	-1.55743
-2.23652	-1.59613
-1.60835	-2.09099
-2.02808	-1.59596
-1.75493	-1.60518
-2.0801	-1.44391
-1.78418	-1.62624
-2.03687	-1.57514
-1.92735	-1.92693
-1.28894	-2.24355
-2.21778	-1.70345
-1.90888	-1.63946
-1.79617	-1.75119
-1.59614	-1.89576
-1.75263	-2.21533
-2.80769	-3.17735
-2.75681	-3.07964
-2.29532	-5.45952
-2.27508	-3.45456
-1.90492	-3.61663
-2.98981	-3.64174
-3.05739	-4.69375
-3.20305	-6.59243
-2.47687	-5.2414
-2.6873	-4.71626
-2.54742	-3.4179
-2.88478	-4.1538
-2.8061	-2.59904
-2.66375	-3.99384
-3.14256	-4.55801
-3.32778	-4.00349
-2.30031	-2.57046
-1.82645	-2.70955
-1.92663	-2.34861
-2.00144	-2.32422
-1.87154	-3.05143
-1.97968	-2.97233
-2.77549	-3.59279
-2.66087	-4.12421
-2.04155	-3.64275
-2.28965	-3.06623
-2.41209	-3.19883
-2.34718	-3.72998
-2.31169	-3.16916
-2.58602	-3.11384
-2.07102	-3.20569
-2.88988	-2.67741
-2.50136	-2.39716
-2.26957	-0.999042
-1.55349	-1.96899
-1.96294	-2.15301
-1.79395	-1.29252
-2.07578	-1.0802
-1.50117	-1.45731
-1.68375	-1.49302
-1.57509	-1.91054
-1.68823	-1.77472
-1.75099	-1.36112
-1.72259	-1.4915
-1.86898	-1.95797
-1.49323	-1.66087
-2.09864	-1.78998
-2.03237	-1.23363
-1.92411	-1.72202
-2.39712	-1.59232
-2.33474	-2.33306
-2.83305	-2.96596
-2.47979	-3.31636
-3.00753	-3.5027
-2.98344	-5.45128
-2.52759	-5.15391
-2.42974	-3.97908
-2.41297	-5.34332
-2.62819	-5.03766
-2.73969	-4.5886
-2.56523	-4.51228
-3.23219	-5.66697
-3.1049	-4.1856
-3.17155	-5.90941
-2.96155	-4.5408
-3.85891	-2.1533
-1.56904	-2.62956
-1.73981	-2.78586
-1.46408	-1.92721
-1.75954	-2.51361
-2.31248	-2.31326
-2.56013	-3.28588
-2.57971	-2.86086
-2.92511	-2.80007
-2.16548	-4.126
-2.12122	-3.80253
-2.448	-2.9038
-2.04184	-2.97583
-2.04727	-2.89546
-1.87109	-2.6678
-1.99741	-2.93784
-2.46088	-2.3625
-2.17743	-2.8822
-2.09959	-2.18154
-1.78851	-0.431803
-1.86721	-1.69361
-1.62471	-1.3219
-2.0527	-1.55868
-1.68378	-1.05104
-1.78664	-1.85235
-2.12307	-1.60377
-1.79843	-2.01227
-1.71552	-1.29805
-1.62174	-1.85102
-2.44491	-1.54097
-1.78872	-1.73637
-2.15969	-1.536
-1.56638	-1.68276
-1.81943	-1.29073
-2.35109	-1.03089
-2.24388	-2.37735
-2.9629	-3.29331
-2.79698	-4.04249
-2.78758	-3.56548
-3.51204	-3.85384
-2.81867	-5.11428
-2.53807	-4.26517
-2.95977	-4.3786
-3.31536	-4.50476
-2.17673	-3.60103
-2.33033	-3.05829
-3.28696	-5.34806
-3.7249	-6.49405
-2.94584	-7.41165
-3.62977	-4.51707
-3.8958	-4.9919
-1.8664	-2.23593
-2.14892	-1.17563
-1.63848	-2.1207
-1.98122	-3.32838
-2.62849	-2.79366
-2.78697	-2.33055
-2.12817	-3.68444
-2.14079	-3.94292
-2.43136	-3.26528
-2.07675	-3.21251
-2.15834	-2.33206
-2.20839	-3.0434
-2.5623	-2.47155
-2.3605	-2.94138
-2.21077	-2.36132
-2.58073	-2.39972
-2.45332	-2.02956
-1.96424	-1.66746
-1.37552	-0.808665
-1.68684	-1.30596
-1.75393	-0.885351
-1.61103	-1.35858
-1.9388	-1.77099
-1.84502	-1.50733
-1.68554	-1.46663
-2.08984	-0.280551
-1.79045	-1.4204
-1.63482	-1.48497
-1.84564	-1.14927
-1.72757	-1.74186
-2.07423	-0.560056
-1.65398	-1.29047
-1.86358	-1.24412
-2.02066	-1.51736
-1.98229	-1.50435
-2.6683	-3.34693
-1.90594	-3.21094
-2.37677	-2.94657
-3.26368	-3.20523
-2.64665	-4.10947
-3.06069	-4.84245
-3.6411	-4.5187
-2.84876	-3.88476
-2.13188	-2.30525
-3.1116	-3.28214
-3.38582	-4.56005
-3.53639	-4.39752
-2.82015	-4.75056
-2.77692	-4.20148
-3.63806	-5.02395
-1.59042	-1.97647
-1.41506	-2.03136
-2.23723	-2.53479
-2.32291	-1.8207
-2.85236	-3.44191
-3.09827	-3.50824
-2.54344	-3.13706
-2.67062	-1.36255
-1.93494	-2.74404
-2.02353	-2.00112
-1.69226	-3.15156
-1.66606	-2.41796
-2.41208	-2.21392
-2.35078	-2.23572
-2.10892	-2.03548
-2.27611	-2.48972
-2.25378	-2.23737
-2.3342	-1.22742
-1.8179	-1.11576
-1.71165	-0.730469
-1.87414	-1.48506
-1.90707	-0.973149
-1.8915	-1.22757
-1.99938	-1.37443
-1.83983	-1.79116
-1.93638	-1.81818
-2.21522	-1.59165
-1.7185	-1.94395
-1.60305	-1.41007
-1.55582	-1.88281
-1.85816	-1.87397
-1.94114	-1.41185
-1.84202	-1.3222
-1.68525	-1.48741
-1.92664	-1.70278
-2.16152	-2.37738
-2.82558	-2.79295
-2.54124	-4.24127
-2.39079	-3.6495
-2.44491	-4.31238
-2.71793	-2.94921
-2.88831	-4.41273
-2.33308	-2.64183
-2.07366	-3.67701
-2.95902	-4.34303
-3.10609	-2.92403
-2.96163	-4.63347
-2.70766	-4.33356
-3.53856	-3.02361
-3.0679	-4.02623
-1.89279	-2.69191
-1.62364	-1.68424
-1.94039	-1.97335
-1.5731	-2.0674
-2.36095	-3.84302
-2.87288	-3.26999
-2.41747	-3.40515
-2.07842	-3.08284
-1.65908	-2.99538
-1.89652	-2.52037
-1.65932	-2.95753
-1.4989	-3.25344
-1.73899	-2.30708
-2.06864	-1.82939
-1.66435	-2.91045
-2.31594	-2.39486
-2.59337	-2.91161
-2.19715	-1.38156
-2.12579	-1.17754
-2.00072	-1.53725
-1.57179	-1.27016
-1.53326	-1.47128
-1.82511	-2.02592
-1.98905	-1.88432
-1.71648	-1.10474
-1.73173	-1.42132
-1.66518	-2.16891
-2.01902	-0.915702
-1.51508	-1.84978
-1.68618	-1.61541
-1.67155	-1.31663
-1.9786	-1.47493
-1.59599	-1.93974
-1.9112	-1.60611
-2.07149	-2.14243
-1.92369	-1.95414
-2.41392	-3.10098
-2.45824	-3.59862
-2.45033	-3.31333
-2.49745	-3.87223
-2.55073	-3.66146
-2.65678	-3.63443
-2.67296	-3.44038
-2.11896	-3.00572
-2.90542	-4.79549
-2.75377	-2.04308
-2.65692	-3.08321
-2.88927	-2.76274
-2.73622	-3.27215
-2.77264	-3.51469
-2.07869	-1.87833
-1.56504	-1.52339
-2.13853	-1.73496
-2.15604	-2.13022
-2.36143	-1.87717
-2.51132	-1.87006
-2.92447	-1.53171
-2.54779	-2.93889
-1.74894	-1.96254
-1.53494	-2.57953
-1.76494	-2.20138
-2.04458	-2.37837
-2.35811	-1.94538
-2.4221	-3.3759
-2.24129	-2.57224
-2.11785	-3.14692
-2.66884	-2.19665
-2.5136	-2.01132
-2.03122	-1.27939
-2.16536	-1.8419
-1.70286	-1.3021
-2.28903	-0.896293
-1.85256	-1.30202
-2.06278	-0.919321
-1.63146	-2.43694
-1.88938	-1.42905
-1.59597	-1.30916
-2.03006	-0.836283
-2.28354	-1.62589
-1.41972	-2.25914
-1.9507	-1.28667
-1.94538	-1.28735
-1.81099	-1.66371
-1.86423	-0.629868
-1.87022	-1.59427
-2.40857	-1.61767
-2.11826	-2.50809
-2.20277	-3.32988
-2.20787	-3.12225
-1.88626	-3.75451
-2.12522	-3.69386
-2.72244	-3.3704
-2.32991	-3.13559
-2.62283	-4.1831
-2.95246	-2.93926
-2.48169	-2.56899
-2.03705	-2.68605
-2.41829	-3.62569
-2.67379	-3.55994
-3.1139	-3.38688
-1.94278	-1.70504
-1.62357	-1.94156
-1.78178	-2.7111
-1.69481	-2.65863
-1.6461	-2.47588
-2.38496	-1.01742
-2.32885	-1.74685
-2.68273	-3.71732
-1.92237	-3.35639
-1.85289	-2.55673
-2.01384	-1.79981
-1.87285	-2.81045
-2.52617	-3.57067
-2.075	-2.49627
-2.26351	-2.19184
-2.334	-2.77533
-2.45632	-2.40699
-1.93097	-2.59921
-2.31014	-2.56161
-1.40805	-1.19505
-2.01531	-0.623223
-1.89627	-1.52618
-1.97061	-1.11556
-1.75303	-1.43277
-1.56871	-1.13563
-1.94838	-1.67779
-1.74596	-1.62507
-2.18583	-0.710245
-2.1889	-1.2508
-2.03256	-1.85673
-1.79942	-1.39224
-2.05493	-1.36584
-1.86671	-1.94892
-1.81014	-1.69116
-1.76486	-0.988499
-2.79441	-2.52827
-2.5187	-1.57043
-2.2596	-3.87864
-2.56093	-3.85915
-2.34128	-4.97463
-2.70966	-4.1969
-2.62153	-4.06508
-2.27046	-3.05319
-2.04087	-2.74866
-2.07106	-1.97386
-2.19671	-1.43467
-2.50771	-2.85379
-2.41452	-2.67045
-2.6956	-4.26086
-1.89479	-1.81945
-1.82597	-2.39466
-2.12002	-1.81797
-2.21645	-2.93051
-1.68229	-2.84054
-2.41154	-1.63863
-2.42216	-2.891
-2.31561	-2.87433
-2.55678	-3.80042
-2.26909	-2.40232
-1.55373	-2.02173
-1.93022	-2.30902
-2.12733	-1.9593
-2.1233	-3.32864
-2.04463	-3.50747
-2.52989	-2.48794
-2.3836	-1.9625
-2.19274	-2.59871
-1.77325	-2.794
-2.47711	-1.4939
-1.45622	-1.17058
-1.75999	-1.56022
-1.70207	-1.79539
-1.7326	-1.15635
-1.92935	-0.657243
-1.82103	-2.11923
-1.7808	-1.63091
-1.44539	-1.36626
-1.86867	-0.893358
-1.34899	-1.48291
-1.67976	-1.70784
-1.68856	-1.38335
-1.90183	-2.11114
-1.89594	-1.73708
-2.78789	-3.74507
-2.75721	-3.51092
-2.47028	-4.66221
-2.26901	-3.4196
-2.82611	-2.89532
-2.70171	-4.63824
-2.34156	-3.48369
-2.54637	-3.07362
-1.80291	-2.81192
-2.2368	-2.30464
-2.20934	-0.924803
-2.17538	-2.13781
-2.88794	-2.88744
-2.14187	-3.93389
-1.84812	-2.10891
-1.91584	-2.48915
-2.05521	-1.74904
-1.81568	-2.46159
-2.10492	-3.08168
-1.85434	-2.62878
-2.29331	-2.63657
-2.49235	-3.70456
-2.57504	-2.75692
-2.35697	-2.4663
-1.91588	-1.63712
-1.39877	-2.5941
-1.47668	-2.34463
-2.27062	-2.67387
-2.46912	-2.28403
-1.99902	-2.5475
-2.48406	-1.91032
-2.28322	-2.75427
-2.32551	-1.26264
-1.8153	-2.18402
-1.3816	-1.62439
-1.61614	-1.58348
-1.76097	-1.83192
-1.60634	-1.45143
-2.2641	-1.83832
-2.06916	-1.4088
-2.21999	-1.92422
-1.63862	-1.45764
-1.88638	-0.482409
-1.6861	-1.81705
-1.64369	-1.03573
-2.02861	-1.22793
-1.4259	-2.04791
-1.71308	-1.16517
-1.83944	-1.48196
-2.12213	-2.34921
-3.16036	-2.86882
-2.49771	-2.98036
-2.48719	-4.03065
-2.37324	-3.2376
-3.02507	-3.18802
-2.91409	-3.48177
-2.67333	-2.98018
-2.45379	-3.13229
-2.59657	-2.01737
-2.03553	-2.16203
-1.81891	-2.76148
-2.23047	-3.02474
-2.48713	-3.03849
-2.64955	-4.41356
-1.95651	-2.14681
-1.73486	-1.03214
-2.04061	-1.59025
-1.76606	-2.39925
-1.96456	-2.606
-1.65592	-2.08679
-1.6863	-2.34433
-2.2535	-2.78624
-2.39303	-1.51227
-1.70358	-2.03599
-2.04209	-2.30101
-1.81338	-1.51193
-1.52484	-1.34751
-2.17524	-2.62257
-1.65752	-1.82636
-2.29114	-2.2473
-2.39108	-2.34842
-2.1186	-2.55093
-2.11344	-1.97133
-2.24437	-1.79416
-1.887	-1.62078
-1.43497	-2.26631
-1.79644	-2.36531
-1.7188	-2.11661
-2.07438	-1.17256
-1.5921	-0.787143
-1.93486	-0.889748
-1.73572	-1.34882
-1.79469	-0.694086
-1.72117	-0.680823
-2.07373	-1.31585
-1.39312	-1.49558
-1.73939	-2.13018
-2.046	-1.3411
-2.0077	-2.57929
-2.65295	-2.59198
-2.73439	-3.65072
-2.35584	-4.03871
-2.31216	-3.83521
-2.7726	-3.3284
-2.85106	-4.83418
-2.69813	-4.05653
-2.54011	-2.62381
-2.23768	-1.61688
-2.23165	-3.02698
-2.37856	-2.43385
-2.01185	-2.06621
-2.28675	-3.16061
-2.50615	-2.45319
-2.4517	-3.46027
-2.54909	-2.28141
-2.23784	-1.93612
-2.1822	-1.86944
-2.45657	-1.27937
-1.97574	-1.82468
-1.82678	-2.1988
-1.8266	-2.64339
-1.86442	-2.31137
-2.06709	-1.80525
-2.05923	-2.18335
-2.44784	-3.60806
-2.56241	-2.80878
-2.22474	-2.72863
-2.47203	-2.31815
-1.95482	-2.839
-2.22649	-2.62438
-1.9844	-2.36142
-1.75323	-1.98162
-2.23769	-2.09209
-2.15789	-2.94546
-1.3953	-1.41622
-1.70351	-0.939192
-1.16073	-2.53423
-1.37659	-1.8394
-1.60706	-1.50853
-1.70425	-0.965486
-1.8517	-1.16137
-1.57615	-1.86177
-1.99756	-0.991849
-1.68065	-2.07102
-1.81212	-1.48894
-1.68385	-2.10791
-1.71814	-1.91908
-2.01297	-2.89538
-3.26846	-2.25864
-3.03269	-4.01662
-2.59646	-4.71359
-2.7107	-4.2472
-2.41429	-3.99561
-2.03041	-4.79523
-2.89357	-3.54793
-2.42625	-1.41843
-2.56454	-3.71106
-2.76067	-1.78632
-2.54428	-2.80623
-2.43635	-3.10339
-2.37078	-3.40572
-2.00915	-2.92174
-2.42118	-2.88882
-2.6065	-2.05886
-2.66265	-1.07133
-2.52645	-2.27288
-2.22168	-1.84468
-1.98583	-2.31736
-1.98624	-1.96862
-1.64206	-2.90825
-1.95041	-2.75786
-1.9368	-1.70966
-1.8374	-1.73579
-2.61192	-3.06664
-2.59138	-4.37634
-2.38427	-1.15213
-2.50983	-1.51528
-2.4117	-2.37077
-2.38155	-0.887123
-2.07113	-2.59479
-2.58123	-1.48214
-2.24115	-1.34215
-2.10331	-2.8939
-2.72627	-1.72357
-2.34845	-2.00661
-1.69706	-0.971946
-2.08399	-0.571098
-1.71164	-1.79264
-1.58261	-1.80378
-2.09247	-1.29731
-1.64645	-1.49923
-1.81073	-1.68088
-1.56923	-1.69022
-1.53483	-1.66653
-1.76078	-1.23122
-1.92972	-1.33829
-2.32592	-1.979
-2.57732	-2.96787
-2.63325	-4.58186
-3.43876	-4.17686
-3.12837	-5.67817
-3.7806	-3.31121
-3.17986	-3.75949
-2.5772	-4.06688
-2.58049	-5.15212
-2.47151	-2.23758
-2.3465	-2.10355
-2.52892	-2.32277
-2.31429	-2.9144
-3.1221	-4.13977
-2.56176	-2.93885
-2.1562	-2.76829
-2.54613	-2.63394
-2.54304	-3.8185
-2.42289	-2.69482
-2.20101	-2.67538
-2.31601	-1.8774
-2.34111	-1.43927
-2.18757	-1.75764
-2.58492	-2.12486
-2.0681	-1.62858
-1.93821	-2.03477
-2.46373	-1.37952
-2.26576	-3.2898
-2.4652	-3.95126
-3.09545	-3.07325
-2.61477	-2.4159
-2.66816	-2.87207
-2.64571	-1.87286
-2.0616	-2.56159
-2.26428	-2.24468
-2.67965	-2.0363
-2.27814	-2.61138
-2.42702	-2.78054
-2.40246	-2.34169
-1.85766	-2.20253
-2.1997	-1.07757
-1.63145	-1.70575
-1.59396	-2.20979
-1.99199	-1.51637
-1.90996	-1.59209
-1.92293	-2.0601
-2.05648	-1.69181
-1.93519	-1.52025
-1.75043	-1.58874
-2.31002	-2.57798
-3.18202	-2.93792
-2.85475	-3.29965
-3.0163	-3.83103
-3.09596	-2.80398
-3.67168	-3.96196
-2.69608	-3.42423
-3.47373	-4.29275
-2.76963	-3.95982
-2.37755	-4.02469
-2.99908	-1.83059
-2.29862	-2.48024
-2.76501	-1.94162
-2.29474	-3.16309
-2.84086	-2.78825
-2.16895	-3.10771
-2.65808	-3.03684
-2.61994	-3.8261
-2.65394	-3.57255
-2.14084	-2.71096
-2.29801	-2.4928
-2.46526	-1.72335
-2.39612	-2.40931
-1.74019	-2.41058
-2.30949	-2.52517
-2.33289	-2.3302
-2.33528	-2.93446
-2.34699	-2.21171
-2.29211	-3.03834
-2.71018	-2.76658
-2.05663	-2.6199
-2.39502	-2.61751
-2.49744	-2.57704
-2.26109	-2.10425
-2.58265	-2.86313
-2.751	-2.56887
-2.28296	-2.84499
-2.0196	-2.78289
-2.30421	-3.34922
-2.07115	-2.77098
-2.0166	-2.52333
-1.7822	-1.94088
-1.92464	-1.43484
-2.01498	-2.01977
-2.15975	-2.33596
-2.38344	-2.21309
-1.87409	-2.30884
-2.13321	-2.3865
-2.10224	-2.62232
-2.43941	-2.56095
-2.39976	-3.37756
-2.79066	-3.25103
-3.01288	-3.375
-3.01351	-4.23271
-2.57561	-4.94678
-2.4626	-4.43586
-3.06022	-4.65936
-2.65439	-3.33152
-2.18184	-3.98055
-2.89285	-2.07688
-2.44216	-2.61101
-2.1668	-2.38661
-1.81481	-1.51144
-2.38787	-1.74843
-2.4787	-2.83368
-2.31073	-2.85767
-2.80719	-2.96265
-2.4775	-3.56603
-3.01909	-1.81344
-2.60751	-2.1802
-2.21641	-1.79695
-2.10127	-1.6489
-2.36453	-1.23498
-2.6842	-2.34373
-2.31649	-2.49166
-2.26366	-2.54749
-2.0725	-3.0729
-2.25134	-3.83323
-3.16626	-2.23486
-2.69129	-2.87687
-2.60036	-3.32987
-2.2557	-3.01835
-2.86949	-2.09803
-2.76009	-1.80061
-2.90535	-3.50453
-2.73709	-3.00263
-2.3517	-4.04714
-2.64514	-3.68546
-2.58028	-3.62598
-2.79266	-2.68795
-2.39388	-2.92191
-2.98653	-1.79026
-2.37266	-2.19539
-2.28291	-2.98235
-2.02933	-2.73051
-2.68326	-2.7523
-2.46323	-1.63017
-2.27868	-1.98809
-2.49368	-2.04091
-2.69634	-2.54388
-2.39631	-3.89121
-2.71008	-2.97268
-2.34983	-3.98255
-2.63828	-2.76798
-2.41722	-3.50565
-2.54795	-2.03609
-2.83404	-3.23455
-2.36014	-3.14685
-2.66988	-2.68026
-2.48376	-2.4419
-2.70348	-3.6894
-2.25392	-3.40905
-2.36337	-2.22543
-3.178	-2.89064
-2.9571	-3.81848
-2.59993	-3.5291
-2.64908	-2.42792
-1.92017	-1.38551
-2.88016	-2.25135
-2.06324	-2.94844
-2.26646	-1.69948
-2.13167	-2.23979
-2.47096	-2.31472
-2.04441	-1.91409
-2.30244	-2.57686
-2.15997	-2.84012
-2.76196	-3.07968
-3.05981	-3.7195
-3.0274	-3.77057
-3.042	-3.97016
-2.1774	-2.44011
-2.38348	-2.51358
-2.55851	-2.11968
-2.44704	-3.45072
-3.27787	-3.53209
-2.4666	-3.38294
-2.82406	-1.89646
-2.41296	-2.80083
-2.49427	-3.44662
-2.56366	-3.39245
-2.63386	-2.49628
-2.8792	-3.43984
-2.4222	-4.3007
-2.68781	-3.56901
-2.58582	-2.46267
-2.78568	-1.72013
-2.95117	-2.68514
-2.97475	-2.34298
-2.94205	-2.52062
-2.93193	-3.23763
-2.38183	-4.38721
-2.29522	-2.5757
-2.21503	-2.84495
-2.30237	-2.38119
-2.58121	-2.48825
-2.47683	-1.70138
-1.88686	-1.80502
-2.23146	-2.74713
-2.4028	-2.07301
-2.77779	-2.15819
-2.50446	-1.86357
-2.98255	-3.21235
-2.58527	-2.38454
-2.77748	-3.65077
-3.03212	-4.58751
-3.16237	-3.59558
-2.83959	-2.0187
-1.96551	-2.62672
-1.97906	-1.93318
-2.20059	-1.07041
-1.98389	-2.455
-2.53191	-1.4763
-2.54526	-1.89297
-2.62414	-3.1747
-2.65574	-1.95684
-2.40016	-2.60046
-2.9482	-3.7462
-2.85086	-3.2152
-2.77416	-3.30844
-3.12202	-3.1481
-3.06539	-2.62636
-2.19761	-2.66821
-2.22115	-2.68043
-2.58154	-3.05369
-3.17277	-2.49317
-2.82179	-1.19041
-2.45781	-1.94191
-2.20196	-2.47703
-2.27228	-2.82338
-2.25151	-2.09842
-2.71633	-2.49676
-2.59276	-2.88139
-3.51508	-2.39245
-3.1275	-3.769
-3.7352	-3.7403
-2.96753	-3.50208
-2.83407	-3.27271
-3.11344	-3.53653
-3.21691	-2.63025
-2.54646	-4.39563
-2.57253	-3.51946
-2.27341	-2.2865
-2.5486	-2.91504
-1.81446	-1.92011
-2.54879	-2.7332
-2.37675	-2.49109
-2.30219	-2.99189
-2.12452	-2.03018
-2.34462	-1.38883
-2.41194	-2.53876
-2.5513	-2.62268
-2.82208	-2.69787
-3.0736	-3.80626
-2.91796	-3.89768
-3.18972	-2.877
-2.63542	-4.70924
-2.49559	-3.92332
-2.52554	-2.31487
-2.39556	-2.22268
-2.1535	-2.53413
-2.62302	-1.9448
-2.6467	-1.92945
-2.58177	-1.42281
-2.65213	-3.10191
-2.06276	-2.90736
-2.36285	-2.99913
-2.88124	-3.49679
-2.93234	-4.25366
-2.91281	-3.45572
-2.68909	-3.59333
-1.77968	-3.89336
-2.45467	-2.56776
-2.10057	-1.36429
-2.55746	-2.76349
-2.31571	-2.87245
-2.43562	-1.56908
-2.31371	-1.50967
-2.88217	-1.20968
-2.39991	-3.09437
-1.95993	0.0201176
-2.45534	-2.86918
-2.28423	-2.52827
-3.32453	-3.87515
-2.82375	-3.33961
-2.48146	-3.00588
-2.50661	-2.63094
-2.91989	-2.4286
-2.33577	-3.42159
-2.93863	-3.34957
-2.43625	-3.64813
-2.62331	-4.07133
-2.45767	-2.7997
-2.20564	-3.4174
-2.77012	-1.51145
-2.46224	-4.14054
-3.00871	-3.01663
-2.6451	-3.43565
-2.41532	-2.98534
-2.04784	-2.05725
-2.49395	-2.19797
-2.31667	-2.2789
-2.93604	-4.32689
-3.18262	-4.3293
-3.0002	-3.99688
-2.05886	-3.98166
-2.73568	-3.11119
-2.43096	-3.74656
-2.84031	-2.99533
-2.33506	-5.00854
-2.24444	-1.98636
-2.45172	-2.55507
-2.46883	-1.68644
-2.11553	-2.82718
-2.27026	-2.97591
-2.49766	-2.3436
-2.4058	-2.79385
-3.28702	-3.42836
-2.65925	-4.68839
-2.56789	-3.54897
-2.23817	-3.32814
-2.09179	-3.07539
-1.88148	-3.21832
-2.49946	-1.73328
-2.32753	-2.39711
-2.40322	-3.54315
-2.33719	-2.8076
-2.23534	-2.89473
-2.40323	-2.77601
-2.46191	-3.00698
-3.27562	-2.54506
-2.45059	-3.29089
-2.06847	-1.90442
-2.75944	-1.90541
-2.22507	-2.0886
-2.46336	-1.93275
-2.30814	-3.61777
-2.31898	-3.17049
-2.20706	-2.22022
-2.63437	-2.10065
-2.34415	-1.59615
-2.54501	-2.20719
-1.97781	-3.12263
-2.68171	-2.29389
-2.88152	-3.51221
-2.95613	-3.00722
-2.84028	-3.88222
-3.05768	-4.18034
-2.36835	-3.66672
-2.27227	-2.25845
-2.16621	-2.24154
-2.80063	-2.57083
-3.15036	-3.4609
-3.19132	-5.26658
-2.49111	-3.22739
-2.56742	-2.39899
-2.45877	-3.1376
-3.0269	-2.6375
-2.7965	-4.61349
-2.9755	-3.80661
-2.43047	-2.54706
-2.45004	-2.54191
-2.13355	-2.58617
-2.04273	-2.51774
-2.47174	-2.10533
-2.49844	-1.38474
-2.4372	-2.83212
-2.31476	-2.20768
-3.03778	-4.35894
-2.63583	-2.75817
-2.15168	-3.13735
-2.31857	-2.49059
-2.22736	-3.25975
-2.17414	-2.78689
-2.52689	-3.05581
-3.31861	-3.21663
-2.67097	-3.5605
-2.47597	-4.28952
-2.93837	-3.61755
-2.55219	-2.42916
-2.70134	-2.80736
-2.60652	-2.11428
-1.91002	-2.94655
-2.27292	-2.38357
-2.21588	-2.70635
-2.00624	-2.29483
-2.75144	-1.48612
-2.34546	-2.54984
-2.0345	-1.89761
-2.35819	-1.59959
-3.14888	-0.0258807
-2.08547	-2.55229
-2.69808	-1.99941
-2.1571	-4.84504
-3.22287	-3.65395
-2.79915	-2.25685
-2.35992	-1.34917
-2.51179	-3.88185
-2.91056	-4.12476
-2.4653	-2.62005
-2.76519	-2.12051
-2.62341	-3.32166
-3.00105	-4.39902
-2.8626	-4.48462
-2.44505	-3.59563
-2.3384	-2.9411
-2.59341	-3.47622
-2.84642	-3.5393
-2.60838	-3.89164
-2.77263	-3.29361
-2.40206	-1.77688
-2.40168	-2.05627
-3.07963	-2.18362
-2.1621	-1.68653
-2.66697	-2.82242
-2.48315	-3.51669
-2.47724	-2.25201
-2.38436	-3.01763
-2.84172	-4.14251
-2.99402	-2.68254
-2.72629	-2.38457
-2.11432	-2.97809
-2.70577	-1.80617
-2.77378	-2.64055
-2.8076	-2.96367
-2.68193	-3.38801
-2.68634	-3.08582
-2.34745	-4.16447
-2.17469	-3.53921
-1.91544	-3.29219
-2.63099	-2.47674
-2.13916	-2.58001
-2.49605	-1.78238
-2.69515	-2.16451
-2.08318	-2.27617
-1.87502	-2.31345
-2.3865	-2.69604
-1.98366	-3.0642
-2.76277	-2.09495
-2.75435	-1.923
-2.58544	-2.75194
-2.51026	-0.957703
-2.83786	-1.59114
-2.07001	-3.64216
-2.76486	-2.93199
-2.65177	-2.70534
-2.7694	-1.74611
-2.46995	-2.90819
-2.65622	-4.58653
-2.36718	-4.33859
-2.7091	-3.39333
-3.03811	-3.592
-2.74817	-4.74686
-2.62898	-2.23974
-2.44987	-2.29635
-2.42754	-2.53052
-2.49461	-3.17221
-2.5347	-3.58941
-2.62526	-4.16789
-2.69285	-2.35768
-2.07747	-2.4567
-2.03134	-2.6156
-2.61486	-2.85247
-2.43133	-2.30871
-2.89909	-3.4686
-2.98625	-3.64155
-2.97224	-3.9232
-2.72335	-3.30226
-2.56178	-3.79304
-2.65168	-2.94814
-2.71267	-2.32594
-2.55324	-1.94623
-2.06567	-2.54813
-2.92441	-3.5056
-3.05114	-3.32732
-3.17844	-3.0791
-2.99224	-2.6676
-2.61053	-2.89306
-2.62777	-1.91621
-2.68122	-1.57462
-2.70539	-2.75046
-2.59898	-4.09827
-2.49842	-3.34075
-2.50258	-2.89098
-2.32593	-3.47522
-2.10188	-2.47241
-2.60122	-0.96736
-2.51608	-1.92476
-1.79111	-3.42912
-2.89341	-2.18563
-2.11999	-3.22109
-2.20619	-2.58895
-2.6202	-2.8354
-2.56481	-2.31093
-2.93999	-2.38245
-2.79051	-3.10304
-2.43527	-3.8297
-3.09356	-2.99125
-3.0535	-4.05597
-3.00356	-3.69404
-2.56883	-2.92155
-2.76356	-3.46208
-2.69925	-3.20886
-2.86419	-2.61829
-2.39525	-2.20675
-2.65197	-1.72433
-2.33797	-2.65121
-3.05693	-2.98693
-2.79349	-3.58319
-2.3053	-2.59623
-1.89228	-1.58488
-2.10462	-1.75025
-1.84419	-3.7932
-2.77814	-3.76733
-3.07161	-4.26899
-3.00067	-4.16158
-3.25161	-4.11642
-2.95864	-3.79162
-2.67346	-1.93281
-2.9972	-2.08108
-2.38843	-2.07314
-2.43506	-2.30165
-3.06749	-2.65946
-2.54854	-4.25023
-2.95161	-3.05496
-2.91756	-3.08866
-2.64627	-3.66271
-2.63738	-3.65705
-2.30758	-4.54164
-2.85983	-3.05356
-3.22875	-3.78774
-2.50027	-4.22812
-2.82195	-4.42731
-2.97819	-2.88636
-2.51228	-2.83738
-2.97785	-2.43353
-2.64235	-2.65091
-3.36113	-1.32715
-2.84325	-3.48642
-2.81852	-4.00064
-3.31806	-3.07087
-2.83101	-4.21285
-2.81997	-3.2963
-3.18271	-2.25139
-2.8872	-4.55452
-2.89801	-3.61429
-2.93178	-2.09253
-2.43158	-4.02256
-2.97109	-2.74128
-2.52187	-1.83241
-2.58764	-1.87362
-2.33135	-1.31856
-2.06784	-3.17311
-2.29069	-2.39949
-2.16284	-2.49559
-2.60674	-2.58925
-2.50824	-1.8699
-2.18356	-2.82811
-2.86243	-2.01921
-3.17164	-2.52467
-1.73753	-2.20282
-2.18306	-2.40125
-2.22321	-3.0973
-2.52308	-2.16387
-2.38508	-2.58371
-2.7045	-3.51644
-2.87698	-3.26672
-3.1019	-3.16511
-2.66161	-4.25118
-2.92652	-3.17493
-2.57812	-2.60032
-2.02101	-2.46005
-2.60858	-3.71407
-2.11672	-3.77171
-3.08848	-3.6172
-2.73705	-3.94092
-2.48683	-4.08038
-3.72884	-4.27866
-2.78396	-2.74655
-3.00076	-3.47403
-3.12862	-4.60715
-4.04192	-4.21223
-2.73239	-4.29113
-2.95346	-2.0781
-2.56939	-2.51068
-2.23836	-3.45217
-2.47816	-2.92272
-2.6291	-3.10415
-2.85398	-2.36022
-2.32099	-4.23059
-2.93728	-4.65052
-3.03482	-2.82388
-3.13645	-3.54893
-2.7783	-3.95323
-2.87824	-2.89699
-2.79963	-2.55415
-2.25761	-2.58742
-2.26728	-3.22425
-2.30868	-3.50078
-2.40322	-2.64608
-2.12009	-1.88484
-2.0759	-2.21562
-2.22296	-1.89756
-2.38443	-2.34679
-1.94801	-2.50398
-2.50058	-2.93075
-2.27974	-2.82975
-2.5753	-1.7972
-2.67641	-2.89261
-2.96791	-2.63844
-1.7598	-1.97163
-2.06031	-2.78862
-2.04337	-2.59046
-2.42386	-3.30063
-2.49918	-3.25568
-2.75274	-3.30219
-3.16052	-3.94119
-2.8181	-3.58973
-3.16878	-3.28034
-2.49233	-3.21201
-2.63716	-3.36312
-2.63703	-2.84172
-2.57916	-3.01218
-3.43893	-3.72049
-2.34435	-3.85594
-2.68725	-2.41966
-2.59083	-4.00684
-3.35638	-3.84889
-2.32039	-2.29442
-2.9481	-2.83724
-3.48147	-4.49253
-3.23162	-4.36203
-2.54145	-3.91503
-2.81584	-1.34857
-2.73848	-1.3422
-2.47073	-3.01649
-2.71089	-2.41875
-2.60011	-1.60495
-2.22958	-2.13048
-3.16222	-3.70824
-3.22823	-3.9561
-2.84891	-3.70869
-2.93321	-2.95325
-3.23042	-3.76489
-2.20066	-3.38664
-2.03683	-2.23965
-2.71863	-1.89057
-2.46791	-2.28656
-2.41651	-2.35759
-2.23657	-1.82531
-1.62262	-1.76142
-2.2872	-1.82809
-2.19901	-2.4805
-2.22878	-1.92163
-3.01379	-2.10391
-2.49793	-2.55343
-2.21921	-2.75835
-2.02492	-2.74073
-2.59464	-2.37673
-3.09888	-3.08101
-1.70282	-2.10055
-1.94162	-1.71152
-1.9684	-2.62569
-2.87117	-2.17858
-2.61919	-2.37874
-2.47823	-3.41547
-2.85814	-2.47433
-2.724	-3.91524
-2.41708	-3.22999
-2.63578	-2.28085
-2.71509	-2.64003
-2.1693	-3.04808
-2.64208	-2.77433
-3.28529	-2.62871
-2.78059	-1.7117
-2.77005	-1.99384
-3.13132	-3.83479
-3.14167	-3.26259
-2.72154	-2.7289
-1.74124	-2.93669
-3.09415	-2.93147
-2.68551	-4.35347
-2.60748	-2.59635
-2.27308	-2.38412
-1.93271	-2.31437
-2.55307	-1.6855
-2.57506	-0.865357
-2.80938	-1.54406
-2.2947	-2.79045
-4.08063	-4.04301
-2.63865	-4.20622
-3.26359	-4.56967
-3.30013	-3.92781
-2.54631	-3.10668
-2.81568	-1.93628
-2.45659	-2.37158
-2.40312	-1.22284
-2.47423	-1.67278
-2.10454	-1.31088
-2.1181	-2.10832
-2.03302	-1.94878
-2.38197	-1.46584
-2.67921	-2.15194
-2.53654	-2.43892
-2.87893	-3.62677
-2.63328	-1.71238
-2.46445	-1.94038
-2.21454	-2.14157
-2.85798	-3.18062
-2.51997	-2.22073
-1.63988	-1.37279
-2.18543	-1.99033
-2.11419	-1.75503
-2.09871	-2.02453
-2.27289	-2.31593
-2.45413	-2.5341
-3.03559	-2.37242
-2.42852	-3.388
-2.50236	-2.88087
-3.05612	-3.48151
-3.2268	-3.10503
-2.91824	-2.29756
-2.41905	-3.23303
-2.62281	-3.35692
-1.93065	-3.93029
-2.68805	-3.28705
-3.54329	-2.19578
-2.56669	-3.18406
-2.08805	-1.95078
-2.3422	-2.64623
-2.43513	-2.80967
-2.66278	-3.34294
-2.37662	-2.84298
-2.75553	-2.53659
-2.30783	-2.38749
-2.9024	-1.5726
-2.18736	-2.35086
-2.71586	-1.28598
-2.33406	-2.76181
-3.11436	-4.00761
-3.49395	-4.43254
-3.03773	-3.2918
-2.94713	-3.21256
-2.28707	-3.22172
-2.609	-2.16463
-2.65173	-2.65714
-2.14209	-2.96768
-2.0524	-1.68835
-2.16631	-1.83833
-1.642	-2.56082
-2.03907	-1.93121
-2.1263	-2.14078
-2.80758	-2.35121
-2.25899	-2.77508
-3.16818	-2.00294
-2.35698	-1.97769
-2.61651	-1.76204
-2.35025	-1.72586
-2.67628	-1.59516
-2.87909	-3.7896
-1.59182	-2.12135
-1.20936	-1.78451
-1.9614	-2.12506
-1.88589	-1.96091
-1.89503	-1.7374
-2.14293	-2.16626
-1.83264	-2.31307
-2.49582	-3.66328
-2.36026	-2.66294
-2.88936	-1.80166
-3.08334	-3.19005
-2.92602	-2.95278
-2.15157	-3.47704
-2.9032	-3.47516
-2.34095	-2.36295
-2.92761	-1.96815
-2.42528	-2.39598
-2.41329	-2.3176
-2.36635	-2.38942
-2.64488	-1.79179
-2.58145	-2.51729
-3.27084	-3.33668
-3.08881	-4.19329
-2.52493	-4.66763
-2.20615	-3.49233
-2.80928	-3.06598
-2.16509	-3.64434
-2.30422	-3.22525
-2.7674	-2.58544
-2.29407	-3.08419
-2.50742	-4.76539
-2.81248	-3.20342
-2.9196	-1.65194
-2.59326	-2.33163
-2.53531	-3.04583
-2.59277	-2.40457
-2.02703	-3.8473
-3.09522	-2.59441
-2.62128	-1.78462
-2.34116	-2.38905
-2.35254	-2.79867
-2.45699	-2.15362
-2.24793	-3.02622
-2.21581	-2.62852
-2.15061	-3.2881
-1.95446	-2.71708
-2.17912	-2.21799
-2.02202	-1.72972
-2.14589	-2.44556
-2.91079	-2.64804
-1.34287	-3.26512
-1.06352	-2.32722
-1.54681	-2.01149
-1.8826	-2.083
-1.99951	-2.35198
-1.75005	-2.12107
-2.40328	-1.67355
-2.08064	-2.75397
[truncated: 5,389 more rows]
