# Supplementary material for: Differentiation of sphingomyelin and cholesterol by hyperspectral mid-infrared detection of single-bond vibrational modes in the fingerprint region
Source: Nat Methods. 2026 Mar 30;23(4):815–22. doi: 10.1038/s41592-026-03025-w (PMC13076221; doi:10.1038/s41592-026-03025-w)
Supplement: Supplementary file 4 — Numerical source data. [file 41592_2026_3025_MOESM4_ESM.xlsx]

## Sheet: Fig. 2e
x_GUV1	y_GUV1
2932.55	0.8998
2928.55	0.95337
2924.55	0.97801
2920.55	0.97365
2916.55	0.94036
2912.55	0.82647
2908.55	0.71644
2904.55	0.64439
2900.55	0.60931
2896.55	0.57534
2892.55	0.53598
2888.55	0.49884
2884.55	0.4772
2880.55	0.46462
2876.55	0.46488
2872.55	0.48789
2868.55	0.57791
2864.55	0.74784
2860.55	0.90785
2856.55	1
2852.55	0.99666
2848.55	0.88979
2844.55	0.70317
2840.55	0.48712
2836.55	0.33208
2832.55	0.26842
2828.55	0.23103
2824.55	0.19902
2820.55	0.17104
2816.55	0.14803
2812.55	0.1322
2808.55	0.12073
2804.55	0.11252
2800.55	0.10413
2796.55	0.09506
2792.55	0.08736
2788.55	0.08069
2784.55	0.07889
2780.55	0.06982
2776.55	0.05998
2772.55	0.05074
1736.55	0.04689
1732.55	0.04509
1728.55	0.07093
1724.55	0.09943
1720.55	0.12176
1716.55	0.13511
1712.55	0.14486
1708.55	0.14897
1704.55	0.15855
1700.55	0.16985
1696.55	0.20741
1692.55	0.23111
1688.55	0.24378
1684.55	0.26234
1680.55	0.27886
1676.55	0.29357
1672.55	0.29888
1668.55	0.29914
1664.55	0.31283
1660.55	0.31882
1656.55	0.3266
1652.55	0.33832
1648.55	0.34739
1644.55	0.35415
1640.55	0.34543
1636.55	0.34046
1632.55	0.33533
1628.55	0.32891
1624.55	0.32207
1620.55	0.31308
1616.55	0.30076
1612.55	0.29135
1608.55	0.28014
1604.55	0.27518
1600.55	0.26414
1596.55	0.25824
1592.55	0.25122
1588.55	0.24985
1584.55	0.25139
1580.55	0.24848
1576.55	0.24763
1572.55	0.25456
1568.55	0.24694
1564.55	0.25772
1560.55	0.27261
1556.55	0.28587
1552.55	0.27971
1548.55	0.26465
1544.55	0.23727
1540.55	0.20698
1536.55	0.17036
1532.55	0.16925
1528.55	0.17224
1524.55	0.17447
1520.55	0.1642
1516.55	0.16266
1512.55	0.14828
1508.55	0.13588
1504.55	0.13006
1500.55	0.14495
1496.55	0.16497
1492.55	0.18987
1488.55	0.21058
1484.55	0.22966
1480.55	0.25764
1476.55	0.29845
1472.55	0.3272
1468.55	0.35227
1464.55	0.35835
1460.55	0.34286
1456.55	0.30624
1452.55	0.26397
1448.55	0.24882
1444.55	0.25225
1440.55	0.25336
1436.55	0.26097
1432.55	0.2644
1428.55	0.26388
1424.55	0.25798
1420.55	0.25156
1416.55	0.24994
1412.55	0.24283
1408.55	0.23599
1404.55	0.23154
1400.55	0.22623
1396.55	0.22521
1392.55	0.22769
1388.55	0.24258
1384.55	0.24857
1380.55	0.24908
1376.55	0.24899
1372.55	0.25601
1368.55	0.25695
1364.55	0.2685
1360.55	0.25225
1356.55	0.21785
1352.55	0.16197
1348.55	0.10422
1344.55	0.05596
1340.55	0.02789
1336.55	0.02105
1332.55	0.03945
1328.55	0.03936
1324.55	0.0344
1320.55	0.03483
1316.55	0.03714
1312.55	0.03791
1308.55	0.03551
1304.55	0.04167
1300.55	0.04039
1296.55	0.03714
1292.55	0.0326
1288.55	0.03243
1284.55	0.0356
1280.55	0.03577
1276.55	0.03842
1272.55	0.0468
1268.55	0.0474
1264.55	0.05202
1260.55	0.06298
1256.55	0.07453
1252.55	0.08907
1248.55	0.10627
1244.55	0.12955
1240.55	0.15248
1236.55	0.17729
1232.55	0.20732
1228.55	0.23385
1224.55	0.25062
1220.55	0.25687
1216.55	0.26431
1212.55	0.25678
1208.55	0.23394
1204.55	0.21066
1200.55	0.18893
1196.55	0.16488
1192.55	0.14127
1188.55	0.12184
1184.55	0.11303
1180.55	0.09968
1176.55	0.08719
1172.55	0.07735
1168.55	0.07145
1164.55	0.0676
1160.55	0.06623
1156.55	0.06982
1152.55	0.07598
1148.55	0.08788
1144.55	0.09866
1140.55	0.10627
1136.55	0.11192
1132.55	0.11141
1128.55	0.1055
1124.55	0.10627
1120.55	0.11774
1116.55	0.13733
1112.55	0.16103
1108.55	0.18953
1104.55	0.22238
1100.55	0.25858
1096.55	0.30222
1092.55	0.34876
1088.55	0.3764
1084.55	0.37332
1080.55	0.34808
1076.55	0.31163
1072.55	0.28194
1068.55	0.26713
1064.55	0.27809
1060.55	0.29503
1056.55	0.30461
1052.55	0.30033
1048.55	0.28536
1044.55	0.2602
1040.55	0.23017
1036.55	0.20493
1032.55	0.18799
1028.55	0.17447
1024.55	0.17002
1020.55	0.17336
1016.55	0.17173
1012.55	0.16309
1008.55	0.15
1004.55	0.14401
1000.55	0.13827
996.55	0.13211
992.55	0.13477
988.55	0.15581
984.55	0.18354
980.55	0.21811
976.55	0.25011
972.55	0.26705
968.55	0.25969
964.55	0.23753
960.55	0.21006
956.55	0.179
952.55	0.15624
948.55	0.13921
944.55	0.13237
940.55	0.12073
936.55	0.12082
932.55	0.12766
928.55	0.1458
924.55	0.16317
920.55	0.16095
916.55	0.18662
912.55	0.13006
908.55	0.0403
904.55	-0.08257
900.55	-0.23856

## Sheet: Fig. 2f
x_GUV2	y_GUV2
2932.55	0.60552
2928.55	0.72125
2924.55	0.80012
2920.55	0.84212
2916.55	0.84733
2912.55	0.78773
2908.55	0.70293
2904.55	0.62333
2900.55	0.57814
2896.55	0.57394
2892.55	0.57988
2888.55	0.58111
2884.55	0.58017
2880.55	0.57937
2876.55	0.58169
2872.55	0.58647
2868.55	0.59552
2864.55	0.63275
2860.55	0.71553
2856.55	0.81025
2852.55	0.87174
2848.55	0.88181
2844.55	0.83662
2840.55	0.74421
2836.55	0.6271
2832.55	0.531
2828.55	0.48885
2824.55	0.469
2820.55	0.44959
2816.55	0.4312
2812.55	0.41505
2808.55	0.4002
2804.55	0.38688
2800.55	0.37674
2796.55	0.37065
2792.55	0.36703
2788.55	0.36855
2784.55	0.39817
2780.55	0.38058
2776.55	0.33394
2772.55	0.26159
1736.55	0.18605
1732.55	0.10436
1728.55	0.07836
1724.55	0.06851
1720.55	0.09502
1716.55	0.08901
1712.55	0.08944
1708.55	0.08806
1704.55	0.09473
1700.55	0.0998
1696.55	0.14209
1692.55	0.16375
1688.55	0.18801
1684.55	0.21082
1680.55	0.24225
1676.55	0.26825
1672.55	0.29577
1668.55	0.31286
1664.55	0.3259
1660.55	0.32677
1656.55	0.33944
1652.55	0.34567
1648.55	0.34857
1644.55	0.34668
1640.55	0.34256
1636.55	0.33604
1632.55	0.32083
1628.55	0.29693
1624.55	0.28621
1620.55	0.28042
1616.55	0.25804
1612.55	0.24616
1608.55	0.23979
1604.55	0.23262
1600.55	0.2206
1596.55	0.20872
1592.55	0.19829
1588.55	0.19996
1584.55	0.17396
1580.55	0.17953
1576.55	0.18373
1572.55	0.17895
1568.55	0.17142
1564.55	0.17707
1560.55	0.1804
1556.55	0.17294
1552.55	0.15056
1548.55	0.146
1544.55	0.12623
1540.55	0.09596
1536.55	0.09212
1532.55	0.11052
1528.55	0.11667
1524.55	0.11921
1520.55	0.12696
1516.55	0.13304
1512.55	0.13666
1508.55	0.13449
1504.55	0.16222
1500.55	0.1644
1496.55	0.15397
1492.55	0.13362
1488.55	0.1095
1484.55	0.09509
1480.55	0.09951
1476.55	0.13767
1472.55	0.18902
1468.55	0.23798
1464.55	0.28751
1460.55	0.30634
1456.55	0.30251
1452.55	0.29512
1448.55	0.27528
1444.55	0.27861
1440.55	0.28179
1436.55	0.29896
1432.55	0.31844
1428.55	0.32814
1424.55	0.33995
1420.55	0.34719
1416.55	0.3372
1412.55	0.32698
1408.55	0.31699
1404.55	0.30598
1400.55	0.29179
1396.55	0.26868
1392.55	0.25985
1388.55	0.26919
1384.55	0.25536
1380.55	0.24537
1376.55	0.2471
1372.55	0.25485
1368.55	0.25739
1364.55	0.24247
1360.55	0.25775
1356.55	0.28056
1352.55	0.29085
1348.55	0.31605
1344.55	0.33662
1340.55	0.34762
1336.55	0.34618
1332.55	0.31619
1328.55	0.30395
1324.55	0.28802
1320.55	0.28223
1316.55	0.27556
1312.55	0.25587
1308.55	0.24747
1304.55	0.23892
1300.55	0.22016
1296.55	0.21147
1292.55	0.23023
1288.55	0.24341
1284.55	0.25674
1280.55	0.25369
1276.55	0.2647
1272.55	0.26007
1268.55	0.23255
1264.55	0.21299
1260.55	0.21133
1256.55	0.20148
1252.55	0.2122
1248.55	0.21951
1244.55	0.24775
1240.55	0.26615
1236.55	0.28585
1232.55	0.31424
1228.55	0.34176
1224.55	0.37558
1220.55	0.41845
1216.55	0.45532
1212.55	0.4572
1208.55	0.46669
1204.55	0.44148
1200.55	0.39463
1196.55	0.3419
1192.55	0.2991
1188.55	0.276
1184.55	0.27158
1180.55	0.2592
1176.55	0.29164
1172.55	0.29874
1168.55	0.31663
1164.55	0.31974
1160.55	0.33357
1156.55	0.36327
1152.55	0.40766
1148.55	0.46393
1144.55	0.52368
1140.55	0.57344
1136.55	0.60537
1132.55	0.60487
1128.55	0.59842
1124.55	0.58872
1120.55	0.56612
1116.55	0.56185
1112.55	0.56692
1108.55	0.57315
1104.55	0.57959
1100.55	0.58444
1096.55	0.60639
1092.55	0.64115
1088.55	0.66693
1084.55	0.70778
1080.55	0.75478
1076.55	0.7978
1072.55	0.84125
1068.55	0.88717
1064.55	0.93489
1060.55	0.97784
1056.55	1
1052.55	0.98834
1048.55	0.94974
1044.55	0.88738
1040.55	0.82525
1036.55	0.7773
1032.55	0.74254
1028.55	0.73327
1024.55	0.72791
1020.55	0.72748
1016.55	0.72357
1012.55	0.7374
1008.55	0.77057
1004.55	0.80482
1000.55	0.82851
996.55	0.81866
992.55	0.7626
988.55	0.68525
984.55	0.59429
980.55	0.52252
976.55	0.48501
972.55	0.46249
968.55	0.44083
964.55	0.42714
960.55	0.41215
956.55	0.40006
952.55	0.39586
948.55	0.39579
944.55	0.40817
940.55	0.39093
936.55	0.39542
932.55	0.38333
928.55	0.34313
924.55	0.28737
920.55	0.23008
916.55	0.18779
912.55	0.21488
908.55	0.27752
904.55	0.3758
900.55	0.50963

## Sheet: Fig. 2g
x_GUV3	y_GUV3
2932.55	0.86107
2928.55	0.9456
2924.55	0.9919
2920.55	1
2916.55	0.96988
2912.55	0.85774
2908.55	0.73024
2904.55	0.62536
2900.55	0.55714
2896.55	0.51262
2892.55	0.47512
2888.55	0.4381
2884.55	0.4094
2880.55	0.39738
2876.55	0.39631
2872.55	0.40952
2868.55	0.45702
2864.55	0.5656
2860.55	0.70726
2856.55	0.82595
2852.55	0.87631
2848.55	0.84345
2844.55	0.72714
2840.55	0.56107
2836.55	0.40012
2832.55	0.29595
2828.55	0.24536
2824.55	0.21679
2820.55	0.19214
2816.55	0.16988
2812.55	0.15393
2808.55	0.14095
2804.55	0.13095
2800.55	0.12214
2796.55	0.11738
2792.55	0.1144
2788.55	0.11333
2784.55	0.09036
2780.55	0.10226
2776.55	0.15024
2772.55	0.21369
1736.55	0.28
1732.55	0.32952
1728.55	0.3756
1724.55	0.36488
1720.55	0.29869
1716.55	0.24214
1712.55	0.19774
1708.55	0.16321
1704.55	0.14345
1700.55	0.14262
1696.55	0.17619
1692.55	0.20274
1688.55	0.23345
1684.55	0.25548
1680.55	0.28357
1676.55	0.30512
1672.55	0.31571
1668.55	0.32
1664.55	0.32583
1660.55	0.325
1656.55	0.34333
1652.55	0.35393
1648.55	0.36298
1644.55	0.3625
1640.55	0.3531
1636.55	0.33833
1632.55	0.32286
1628.55	0.2994
1624.55	0.2944
1620.55	0.29131
1616.55	0.27155
1612.55	0.25536
1608.55	0.23976
1604.55	0.22238
1600.55	0.20571
1596.55	0.18738
1592.55	0.16964
1588.55	0.1669
1584.55	0.13702
1580.55	0.14393
1576.55	0.14369
1572.55	0.13738
1568.55	0.12786
1564.55	0.12488
1560.55	0.11881
1556.55	0.09857
1552.55	0.06905
1548.55	0.06798
1544.55	0.05167
1540.55	0.02845
1536.55	0.03226
1532.55	0.05179
1528.55	0.04929
1524.55	0.0394
1520.55	0.04298
1516.55	0.06679
1512.55	0.08583
1508.55	0.09667
1504.55	0.12893
1500.55	0.14036
1496.55	0.12488
1492.55	0.10357
1488.55	0.0856
1484.55	0.09107
1480.55	0.09452
1476.55	0.12095
1472.55	0.15452
1468.55	0.19012
1464.55	0.21798
1460.55	0.21905
1456.55	0.1994
1452.55	0.175
1448.55	0.14095
1444.55	0.12476
1440.55	0.11238
1436.55	0.11226
1432.55	0.11643
1428.55	0.11143
1424.55	0.11214
1420.55	0.11655
1416.55	0.11631
1412.55	0.11536
1408.55	0.11631
1404.55	0.11333
1400.55	0.10774
1396.55	0.0894
1392.55	0.08214
1388.55	0.08738
1384.55	0.08167
1380.55	0.07619
1376.55	0.07619
1372.55	0.0806
1368.55	0.08131
1364.55	0.06893
1360.55	0.0806
1356.55	0.10238
1352.55	0.13095
1348.55	0.16369
1344.55	0.18274
1340.55	0.1919
1336.55	0.19155
1332.55	0.1675
1328.55	0.15548
1324.55	0.14512
1320.55	0.15167
1316.55	0.15024
1312.55	0.1369
1308.55	0.13298
1304.55	0.12774
1300.55	0.12143
1296.55	0.12667
1292.55	0.14571
1288.55	0.16464
1284.55	0.17571
1280.55	0.17738
1276.55	0.17857
1272.55	0.16583
1268.55	0.14238
1264.55	0.13738
1260.55	0.14
1256.55	0.14869
1252.55	0.17238
1248.55	0.20012
1244.55	0.23738
1240.55	0.27262
1236.55	0.29821
1232.55	0.32762
1228.55	0.35536
1224.55	0.38238
1220.55	0.39869
1216.55	0.40548
1212.55	0.3944
1208.55	0.39048
1204.55	0.35774
1200.55	0.31583
1196.55	0.28738
1192.55	0.26726
1188.55	0.25274
1184.55	0.25536
1180.55	0.25345
1176.55	0.27333
1172.55	0.26893
1168.55	0.26357
1164.55	0.24464
1160.55	0.23107
1156.55	0.22369
1152.55	0.22536
1148.55	0.23012
1144.55	0.24202
1140.55	0.25429
1136.55	0.26095
1132.55	0.25917
1128.55	0.26452
1124.55	0.27417
1120.55	0.27286
1116.55	0.27881
1112.55	0.31607
1108.55	0.37726
1104.55	0.45345
1100.55	0.52464
1096.55	0.59238
1092.55	0.62857
1088.55	0.61179
1084.55	0.57655
1080.55	0.54988
1076.55	0.52917
1072.55	0.52262
1068.55	0.52226
1064.55	0.53333
1060.55	0.53833
1056.55	0.53071
1052.55	0.50774
1048.55	0.47012
1044.55	0.42381
1040.55	0.38179
1036.55	0.35321
1032.55	0.33286
1028.55	0.33
1024.55	0.33512
1020.55	0.33298
1016.55	0.3306
1012.55	0.33417
1008.55	0.3425
1004.55	0.35774
1000.55	0.365
996.55	0.3694
992.55	0.3581
988.55	0.33929
984.55	0.33333
980.55	0.3375
976.55	0.3469
972.55	0.3531
968.55	0.34155
964.55	0.32857
960.55	0.3056
956.55	0.28179
952.55	0.26417
948.55	0.24821
944.55	0.24667
940.55	0.225
936.55	0.20321
932.55	0.17464
928.55	0.14524
924.55	0.10238
920.55	0.06619
916.55	0.04262
912.55	0.05643
908.55	0.09321
904.55	0.15286
900.55	0.23536
	1

## Sheet: Fig. 2i
x_SM	y_Chol	z_DOPC
0.40986	0.33429	0.25585
0.38096	0.35017	0.26886
0.36865	0.40001	0.23134
0.33934	0.41464	0.24602
0.3462	0.4162	0.2376
0.25903	0.39395	0.34703
0.33618	0.45062	0.21321
0.19919	0.45529	0.34553
0.27293	0.45733	0.26974
0.28444	0.42735	0.2882
