# Supplementary material for: Differentiation of sphingomyelin and cholesterol by hyperspectral mid-infrared detection of single-bond vibrational modes in the fingerprint region
Source: Nat Methods. 2026 Mar 30;23(4):815–22. doi: 10.1038/s41592-026-03025-w (PMC13076221; doi:10.1038/s41592-026-03025-w)
Supplement: Supplementary file 5 — Numerical source data. [file 41592_2026_3025_MOESM5_ESM.xlsx]

## Sheet: Fig. 3a
x	y_t0	y_t48	y_t72
1600	0.501989	0.502304	0.479761
1596	0.491717	0.492828	0.471235
1592	0.482097	0.48321	0.462218
1588	0.473297	0.473818	0.453076
1584	0.465486	0.46502	0.444176
1580	0.458829	0.457186	0.435886
1576	0.451167	0.450258	0.428217
1572	0.449567	0.44626	0.423026
1568	0.451745	0.445622	0.420731
1564	0.454421	0.446551	0.419077
1560	0.456833	0.448338	0.41853
1556	0.459014	0.450577	0.417972
1552	0.459749	0.452326	0.417021
1548	0.457766	0.45215	0.41543
1544	0.452899	0.447754	0.41036
1540	0.444417	0.441969	0.403912
1536	0.432681	0.432593	0.396573
1532	0.424836	0.422864	0.388671
1528	0.415583	0.412832	0.380669
1524	0.404715	0.401596	0.371812
1520	0.394785	0.391368	0.363156
1516	0.38543	0.381337	0.354387
1512	0.376157	0.371836	0.346287
1508	0.367214	0.362908	0.338771
1504	0.359275	0.354783	0.331309
1500	0.351974	0.348234	0.324925
1496	0.34496	0.341279	0.319725
1492	0.339311	0.335793	0.315068
1488	0.334514	0.331248	0.311653
1484	0.331104	0.327595	0.308636
1480	0.329509	0.32509	0.305083
1476	0.328358	0.323017	0.301688
1472	0.328295	0.321646	0.299034
1468	0.328566	0.320779	0.296415
1464	0.328325	0.319501	0.293668
1460	0.327061	0.317845	0.291028
1456	0.325072	0.316014	0.288801
1452	0.322547	0.314119	0.287943
1448	0.319617	0.312084	0.287341
1444	0.31735	0.310555	0.287187
1440	0.315336	0.309141	0.287232
1436	0.314599	0.309126	0.288386
1432	0.315956	0.3103	0.290586
1428	0.318102	0.312328	0.29304
1424	0.320353	0.314707	0.295415
1420	0.322464	0.316108	0.297613
1416	0.324606	0.317644	0.299405
1412	0.325904	0.31831	0.300321
1408	0.325894	0.317711	0.300024
1404	0.324109	0.315451	0.298175
1400	0.320084	0.311135	0.294435

## Sheet: Fig. 3b
x	y_t0	y_t48	y_t72
1600	-0.00679236	0.00448698	0.00492762
1596	0.0227912	0.0181002	0.0166867
1592	0.0556074	0.0390311	0.0395942
1588	0.0933442	0.068276	0.0734824
1584	0.13769	0.106832	0.118184
1580	0.190332	0.155694	0.173531
1576	0.248288	0.217651	0.233767
1572	0.338495	0.29356	0.317073
1568	0.435403	0.385171	0.408883
1564	0.545405	0.480966	0.518618
1560	0.660565	0.601226	0.63701
1556	0.774588	0.708494	0.752367
1552	0.867865	0.81715	0.840974
1548	0.936383	0.895865	0.915118
1544	0.945877	0.912132	0.959953
1540	0.94454	0.937547	0.955341
1536	0.887699	0.887746	0.922125
1532	0.845643	0.844429	0.882783
1528	0.79231	0.789796	0.820443
1524	0.728608	0.721119	0.755984
1520	0.66512	0.665807	0.690279
1516	0.596843	0.592588	0.611124
1512	0.517845	0.516604	0.52906
1508	0.435398	0.428723	0.459572
1504	0.350695	0.338627	0.382405
1500	0.272408	0.274421	0.306741
1496	0.178817	0.174523	0.243598
1492	0.124483	0.132045	0.201055
1488	0.0826548	0.0813807	0.166851
1484	0.0746101	0.0592801	0.150779
1480	0.100564	0.0766374	0.154169
1476	0.147506	0.102071	0.156882
1472	0.208079	0.139996	0.171331
1468	0.272314	0.181451	0.183969
1464	0.312641	0.211414	0.185809
1460	0.326552	0.228743	0.17754
1456	0.305093	0.219083	0.15223
1452	0.263848	0.194397	0.124502
1448	0.196006	0.148234	0.0858751
1444	0.126632	0.0988724	0.0484862
1440	0.0582175	0.0521635	0.0136784
1436	-0.000611586	0.00960616	-0.020397
1432	-0.039741	-0.0262846	-0.0417272
1428	-0.0665977	-0.0469942	-0.0592912
1424	-0.0851525	-0.0660627	-0.0676171
1420	-0.08091	-0.0639153	-0.0671001
1416	-0.0611211	-0.0507813	-0.0585655
1412	-0.0366732	-0.032902	-0.0457122
1408	-0.0131222	-0.0139788	-0.0303496
1404	0.00397627	0.00228689	-0.0142871
1400	0.00906631	0.0121938	0.000666165

## Sheet: Fig. 3c
T0	T48	T72
0.18355	0.33825	0.38402
0.16775	0.36838	0.4122
0.19119	0.633	0.42178
0.1871	0.36626	0.37271
0.1735	0.60462	0.33014
0.17379	0.25161	0.43252
0.18233	0.29987	0.39426
0.14816	0.17139	0.47302
0.16223	0.26231	0.47764
0.1824	0.22601	0.39839
0.17336	0.17664	0.26906
0.16269	0.33399	0.47498
0.12852	0.26261	0.18724
0.13524	0.24659	0.22307
0.15936	0.22826	0.57733
0.19182	0.27826	0.22329
0.15664	0.1311	0.13854
0.12816	0.21735	0.16686
0.22947	0.18515	0.30275
0.18702	0.16524	0.19572
0.17379	0.1575	0.15844
0.17888	0.14867	0.13681
0.15165	0.1164	0.30842
0.15168	0.1105	0.19761
0.13441	0.2481	0.35633
0.14732	0.3805	0.37967
0.10909	0.18742	0.3414
0.13099	0.09326	0.25981
0.11257	0.14791	0.15429
0.11792	0.15637	0.23049
0.19475	0.14273	0.20249
0.13463	0.17205	0.3806
0.11331	0.22483	0.5253
0.15519	0.10786	0.37363
0.12137	0.17153	0.49359
0.13878	0.07301	0.37099
0.12506	0.13578	0.65724
0.18993	0.23876	0.3807
0.15168	0.2186	0.32378
0.15088	0.14301	0.32276
0.09922	0.25421	0.37179
0.13872	0.27312	0.39698
0.13384	0.25256	0.37355
0.12559	0.29383	0.33959
0.21306	0.20755	0.37978
0.08413	0.09868	0.73657
0.21988	0.11545	0.26597
0.18623	0.21648	0.20849
0.14062	0.22419	0.15331
	0.26675	0.2378

## Sheet: Fig. 3d
x	y_t0	y_t48	y_t72
1600	0.489784	0.485596	0.458774
1596	0.480478	0.475794	0.450381
1592	0.471885	0.466454	0.441174
1588	0.46416	0.457804	0.431601
1584	0.457458	0.450073	0.42211
1580	0.451935	0.443489	0.413148
1576	0.445382	0.438449	0.404614
1572	0.445252	0.434487	0.399451
1568	0.448251	0.434576	0.396872
1564	0.451603	0.435631	0.395277
1560	0.454972	0.437831	0.394538
1556	0.45775	0.439634	0.394212
1552	0.458981	0.440968	0.393459
1548	0.457022	0.439945	0.391574
1544	0.452067	0.436323	0.38626
1540	0.444229	0.429844	0.379362
1536	0.432457	0.419814	0.371628
1532	0.425493	0.410949	0.364341
1528	0.41667	0.402832	0.356703
1524	0.405911	0.393073	0.347887
1520	0.396798	0.38448	0.340353
1516	0.387093	0.375079	0.333044
1512	0.377111	0.366153	0.326267
1508	0.366911	0.356773	0.319996
1504	0.35753	0.347792	0.314148
1500	0.349372	0.338589	0.3087
1496	0.34135	0.330366	0.304294
1492	0.336	0.326267	0.299779
1488	0.331586	0.322293	0.296123
1484	0.327942	0.319403	0.292595
1480	0.326056	0.317462	0.289152
1476	0.323377	0.315643	0.2856
1472	0.320968	0.313748	0.282519
1468	0.318771	0.31191	0.279953
1464	0.316258	0.30932	0.277509
1460	0.313777	0.306729	0.275336
1456	0.311502	0.304756	0.273847
1452	0.309522	0.303113	0.273185
1448	0.308038	0.301661	0.272878
1444	0.306993	0.300655	0.27303
1440	0.306272	0.299811	0.27289
1436	0.306759	0.300426	0.273826
1432	0.308365	0.301645	0.275436
1428	0.310611	0.303533	0.277546
1424	0.312956	0.305485	0.27957
1420	0.315435	0.307506	0.281244
1416	0.3177	0.309411	0.282576
1412	0.319231	0.31055	0.283061
1408	0.319656	0.310528	0.282385
1404	0.318603	0.30895	0.280236
1400	0.3157	0.305419	0.2763

## Sheet: Fig. 3e
x	y_t0	y_t48	y_t72
1600	0.00260519	0.00981925	0.00259065
1596	0.0175864	0.0277911	0.0269712
1592	0.0460001	0.0507847	0.05638
1588	0.086898	0.0806091	0.0923902
1584	0.139331	0.119074	0.136575
1580	0.202352	0.167988	0.190506
1576	0.266459	0.233394	0.249122
1572	0.359858	0.30987	0.348934
1568	0.4617	0.411716	0.448208
1564	0.561844	0.513467	0.569068
1560	0.676951	0.626741	0.675682
1556	0.776848	0.736668	0.778082
1552	0.862713	0.823601	0.867805
1548	0.915549	0.890744	0.917798
1544	0.933619	0.93835	0.933259
1540	0.92076	0.910973	0.925082
1536	0.887881	0.881749	0.912025
1532	0.855228	0.826301	0.868177
1528	0.805443	0.774163	0.809766
1524	0.745613	0.720602	0.745579
1520	0.697229	0.664992	0.681178
1516	0.625502	0.604242	0.627424
1512	0.546255	0.536379	0.570746
1508	0.461361	0.479089	0.489499
1504	0.375896	0.416782	0.408991
1500	0.295603	0.3269	0.333761
1496	0.242876	0.259822	0.257243
1492	0.203051	0.192819	0.155486
1488	0.185095	0.142988	0.0813825
1484	0.186733	0.120089	0.0305968
1480	0.20793	0.114618	0.028183
1476	0.22252	0.123273	0.0457345
1472	0.239211	0.139678	0.0762511
1468	0.248732	0.160494	0.109848
1464	0.242753	0.183759	0.141322
1460	0.225395	0.194362	0.146793
1456	0.201519	0.182699	0.13625
1452	0.164148	0.161645	0.1091
1448	0.124287	0.131694	0.0683432
1444	0.0788833	0.0963951	0.0308962
1440	0.0325437	0.0634909	-0.00337494
1436	-0.00644178	0.0302331	-0.0387916
1432	-0.0384417	-0.00449617	-0.0609481
1428	-0.0629142	-0.0271733	-0.072546
1424	-0.077198	-0.0377367	-0.0715194
1420	-0.0784358	-0.0438391	-0.0666391
1416	-0.0678379	-0.0368699	-0.0528261
1412	-0.051988	-0.0268593	-0.0366006
1408	-0.0337439	-0.0170144	-0.0207685
1404	-0.0159633	-0.0105421	-0.00813577
1400	-0.00150394	-0.0106491	-0.00150825

## Sheet: Fig. 3f
T0	T48	T72
0.23704	0.23368	0.22077
0.17999	0.26107	0.17591
0.17234	0.20862	0.21178
0.11317	0.17323	0.2747
0.13424	0.17319	0.21731
0.15775	0.36046	0.22984
0.10766	0.2261	0.22598
0.21819	0.20738	0.23377
0.19417	0.16671	0.16949
0.13133	0.16819	0.16632
0.19012	0.16934	0.2114
0.17281	0.2116	0.1961
0.23494	0.0769	0.23177
0.12335	0.14597	0.28973
0.21378	0.1453	0.23015
0.15398	-0.00194	0.22246
0.08984	0.15705	0.27514
0.15596	0.11263	0.18051
0.15938	0.1628	0.23026
0.09073	0.26736	0.24499
0.14417	0.16517	0.31161
0.1385	0.2721	0.22708
0.15119	0.20758	0.20386
0.22313	0.2323	0.25981
0.12758	0.28381	0.24076
0.16302	0.16448	0.22358
0.25504	0.16444	0.30067
0.22546	0.15899	0.30108
0.22533	0.17613	0.1778
0.21747	0.16351	0.20786
0.17672	0.22778	0.25146
0.21221	0.16463	0.17098
0.22437	0.16827	0.21068
0.14809	0.19899	0.23704
0.16555	0.24972	0.20183
0.2031	0.28784	0.19308
0.181	0.23039	0.17651
0.17263	0.28503	0.26254
0.21851	0.26132	0.13376
0.24978	0.13594	0.21343
0.27641	0.15833	0.18016
0.25185	0.23608	0.14252
0.21213	0.15078	0.17171
0.1887	0.14979	0.15214
0.17812	0.16218	0.19586
0.14991	0.20555	0.3323
0.13452	0.15114	0.19234
0.19811	0.20385	0.21243
0.18464	0.25572	0.23235
0.06809		0.17347

## Sheet: Fig. 3h
t0	t48	t72
27.875	33.7	32.5
31.197	32.912	38.423
27.7	39.1	31.5
21	35.798	36.286
28.786	27	42.923
28.333	33.143	34.786
31.36	29.667	31.5
24.7	33.81	37.25
27	36.552	33
26	31.5	34
30.15	31.867	33.5
23	35.818	40.217
27.071	27.5	34.444
21	27.2	37.727
24.333	35.255	42.29
26.875	32.625	33
27.8	30.029	37.167
25.444	32	33
26.433	26	35.25
33.306	32.75	40.269
30.468	35	49.5
28.75	34	35
32.452	34.314	39
29.846	29	37.208
30.548	28.6	34.25
28.35	28.222	39.95
20.5	36.986	35.75
26.529	28	42.598
20	32	38
29.778	29.467	39.645
29.774	38.076	37.053
27.333	34	34.143
25.8	34.952	40.565
26.8	29.167	42.39
22.2	33.569	38.8
29.389	29.5	33.5
22.6	30.857	34.667
25.5	27.5	38.667
27.333	29.625	38
26.385	29.214	34.333
30.442	35.538	38.833
28.414	28	40.222
28.393	28.571	32
26.636	32.143	36.7
25.421	33.424	41.2
24.8	28.949	34.2
27.273	25	35.6
28.778	30.667	38.111
24.667	27.5	38.87
29.668	34.259	40.923
29.242	35.895	34
28.115	31.179	33
23.333	29	31.667
25.857	36.499	39.27
24.462	30	32
26.154	29	44.821
27.438	28	34.4
30.8	29.273	42.037
27.083	33.897	40.111
26.889	36.321	41.7
28.769	26	35.333
27.833	32.778	36.091
31.538	38.868	35.5
34.64	28.429	35
27.5	28.125	31.5
27.692	32.531	37.978
24.111	27.2	33.333
29.75	28.667	39.909
27.548	35.307	35.429
26.158	34.776	38
25.778	28	35.875
27.971	28.2	35.333
30.308	36.875	39.27
27.976	34.786	33.5
30.842	32.467	40.286
27.143	26.8	40.25
25.556	30.286	40.8
25.333	31.667	35.571
27.444	35.407	34.5
29.2	30.5	42.423
30.5	31.733	37.25
21.385	30.625	32
26.444	25	42.111
28.615	33.875	42.115
27.429	36.018	36.5
26.273	26.6	34.333
30.281	31.143	44.176
32.387	32.925	35.4
28.467	31.197	40
28.062	30.846	41.333
28.452	31.688	37.222
27.42	34	40.093
25.4	26.75	36.455
27.444	28	46.265
30.55	34	33.6
26.5	29.429	38.154
25.026	27.625	39.35
28.857	36.316	34.667
26	32.083	34.588
29.323	34.292	31
25.312	28.4	38.971
23	35.494	37.2
30.111	31.592	43.034
28	39.474	50.96
25.167	36.742	31
30.375	25	33.5
29.421	34.231	35
30.441	35.861	41.018
26.824	28.857	39.393
27.143	29.5	37.091
31.846	27	36.923
27.615	33.875	38
24.556	32.16	42.818
29.833	31.048	35
28.75	34.37	38.231
29.486	34.606	39.918
30.476	31.622	35.105
21.9	33.079	32
23.9	29.667	35.947
22.846	30.552	40.892
25.6	31.923	40.37
26.296	26	42.3
20.143	34.542	35.125
25.222	33.5	36.667
26.375	33.111	39.545
29.077	36.151	38.489
26.6	33.15	38
20.556	25.75	41
24.308	34.356	34.429
26	26.25	37.576
27.214	34	34.5
29.267	29.333	47.571
27.581	31.2	35.2
27.435	33.125	41.979
28.912	30.438	36.333
19	27.75	34
26.333	34.091	36
26.625	27.5	41.332
24.385	32.4	38.8
25.8	31.826	31
22.692	28.571	36.273
28.929	32.733	38.5
24.222	26.75	35
23.143	30.875	37.812
30.25	29.889	36.462
32.365	36.72	39.571
26.214	31.947	36.429
25.545	35.917	43.85
24.25	28	37.281
27	34.357	40.05
27.747	30.692	35.357
28.6	30.273	37.333
26	34.6	35.2
28.069	28.75	37.893
25.25	28	37.692
27.769	31.976	39.318
29.938	26.25	37.556
24.143	26	34.75
20.5	31.579	35.692
27.4	30.6	36.5
27.722	36.93	45.188
26.157	33.634	37.688
25.75	33	36.5
26.6	30.75	43.657
27.5	28.8	39.375
26.412	28	36.4
23	29.4	38.217
30.4	30.421	38
23.333	34.417	40.897
24.571	34.706	41.388
27.8	28	50.271
28.875	35.623	34.571
25.933	30.833	33.333
25.7	32.593	38
24.5	30	46.021
26	25	37.81
29.25	32.882	40.709
29.328	36.941	32.5
30.769	33.585	34.75
30.3	33.957	44.214
26.818	31.2	40.667
28.212	28	35.8
30.308	29.375	32
25.571	36.378	39.383
33.625	27	52.333
26.917	32.462	32.75
29	27.75	36
31.348	30.769	37
29.357	28.75	41.578
26.789	26.5	33
21	36.465	43.4
27.75	26.5	41.19
28	30.8	42.778
25.909	32.765	33.333
28.643	32.5	35
29.345	35.133	36.182
27.25	31.667	36.9
30.938	26.889	38.125
28.941	32.556	40.829
27	27.4	40.981
28	29.769	39.591
27.25	26.333	39.306
30.548	32.5	42.921
30.647	35.897	35
30.696	32.444	37.2
25.857	27.667	42.85
23.867	30.952	48.471
29.9	44.958	40.426
26.455	30.76	37.256
33.484	30.667	39.167
27.2	33.343	32
19.5	31.643	34.5
28	28.125	44.495
29.611	31.25	42.414
24.818	39.474	38.471
29.511	34.345	38.5
30.067	34.143	36
29	34.25	37.25
27.071	33.909	34.778
29.929	33.969	41.75
28.357	27.8	35.4
27.25	28	35.75
26.493	30.6	38.818
33.096	32.211	38.194
30.083	32.909	36
24.154	32.455	41.319
26.857	35.717	40.833
22.8	32	38.636
28.893	29.684	40.364
31.118	28.25	38.259
27.846	35.743	32
25.643	35.073	35.6
26.455	50.069	36.75
25.5	31.429	31.5
26.667	29.857	38.2
28.667	31.2	41.732
28.235	26.5	36
29.545	28.25	45.582
26.92	33.974	42.862
24.6	30.733	39.4
24.143	31.091	32
27.5	26.667	37.375
28.522	37.356	32.667
30.3	30.462	34.333
19.5	26.625	43.138
28.786	27	38.429
27.059	28.286	39.091
25.571	32.053	36.077
26.857	27	37.143
30.429	30.043	34.5
28.467	29.625	42.77
28.245	26	37.68
29	36.143	34.5
28.2	27.4	37.462
25.111	39.536	34
31.25	32.375	35.25
25.671	36.149	38.556
27.167	29.125	34.75
31.742	33.857	35.182
29.267	35.696	31
29.125	30.571	36
26.733	33.25	39.625
32.857	32	38.271
27.5	30.5	37.857
34.646	27.111	33.889
26.357	33.818	39.061
24.333	35.222	31
31.816	31.556	37.143
29.111	34.852	33.667
31.577	33.889	33.667
23.667	29	36
26.2	26.5	39.898
23.083	32.647	36.857
27.3	28	42.394
21	32.959	41.505
28.33	26.714	39.053
22.1	34.349	37
32.294	33	35
28.4	32.25	41.078
29.294	35.93	36.125
25.833	28.25	32
26.077	34.19	38.793
24.875	28.25	34.5
28	25	34
29.059	33.636	34
25.217	29.25	42.224
26	30.5	32
27.846	32.667	39.42
27.444	32.789	35.571
26.769	36.375	36.5
22.25	35.857	36.623
29.286	27	36
24.824	33.976	38.8
27.13	25.667	38.7
28.769	32.25	34
30.5	27	42.5
22.889	31.19	34.8
28.429	31	35.727
26.529	33.714	35.5
28.556	26.5	34.714
27.25	33.643	31
29.83	36.462	39.111
24.714	29.714	34
26.571	36.115	40.2
25.583	31	33.2
28.5	26	33
27.706	36.206	38.533
28.1	28.8	41.162
34.968	28.333	41.474
29.778	34.667	35
24.423	32	38.75
30.133	28	34.333
31.426	26.167	44.393
26.353	28	36.2
29.846	27.875	34.667
30.333	34.808	39.368
23.941	34	35.6
30.459	32.4	41.923
25.667	30.267	37.333
23.182	32.821	35.231
27.167	37.705	33
31.649	29.714	39.773
30.308	29.286	35.5
27	37.592	32
27.5	27.333	34
27.1	28	37.071
26.111	31.333	35.833
26.45	32.441	39
30.5	34	36.4
29	28.3	44.357
28.864	41.769	33
26.333	32	34.333
29.778	37.034	42.2
27.091	31.969	37.5
27	29.324	31.333
26.071	30	38.375
28.213	34.115	39.673
27.286	36.833	44.715
29.621	41.115	33
29.562	33.867	36.333
28.156	30.4	41.861
27.932	27.5	42.277
28	29.8	36.333
31.333	27.667	37.28
25.833	29.5	34.4
27.333	27	39.515
24.9	33.1	32
27.455	34.064	34
29.469	32	34.167
28.083	28	36
25	34.731	35.6
28	27.571	35.6
25.462	28.222	33
26.353	32.086	36.75
26.818	30.857	35
24.9	27.667	39
25.9	31.25	35.25
25.235	30.8	40.062
23.05	28.5	37.571
29.4	32.889	37.2
25.423	30.1	42.488
27.297	34.87	33
24.667	32.917	33
33.922	34.312	38.5
27.423	29.6	38.333
29.818	30.1	40.634
27.636	25	35.333
31.212	31.2	40.303
33.508	32.5	37.25
20	30	38.589
26.333	40.465	36.2
26.905	32.111	33
24.473	26.25	33.25
31.593	31.286	34
26.727	30.5	37.353
27.241	33.655	34
27.7	37.278	32.75
26.273	33.25	37.2
28.438	31	36.4
27.765	37	43.766
29.417	25.333	35.571
29.935	32.2	42.776
28.714	32.625	37
29.219	31.429	31.5
30.485	31.1	31
25.727	33.4	33.333
25.364	31.362	40
28.1	36.375	40.915
28.462	34.444	38.692
27.429	33.667	33.25
27.455	34.829	36.5
26.846	30.778	49
25	31.5	41.23
27.5	33.385	39.889
31.5	26.5	42.682
29.406	37.07	34
29.273	32.571	35
25.5	28	38.25
29.944	34.17	41.218
27.5	30.167	39.885
30.154	34.167	38.222
26.125	34.4	37.293
25.545	33.727	33
23.583	33.792	39.579
27.276	32.474	36.778
28.636	25.667	34
27.793	32.136	31.5
27.75	32.912	40.693
30.75	32.222	36
30.2	31.889	36.905
26.5	32.182	42.423
24.667	34.516	39.417
25.333	33	36.8
26.623	31.556	38.278
24.429	29.5	39.6
28.643	35.125	32
21.429	33	44.643
22.667	33.286	41.533
25.6	27.333	41.312
26.286	35.188	42.35
27.5	31.833	39.889
29.273	35.2	42.038
27.357	30.857	39.429
28.688	33.321	38
25.133	28	37.667
25.818	30.857	38.286
24.636	36.741	36
27.182	37.667	36.429
21.556	29	41.429
26.261	35.458	36.5
23.429	35.273	38.788
25.25	31.125	40.654
26.825	38.595	35.667
23.25	29.2	36.333
28.533	37.3	35.5
30	34.154	31
27.902	35.565	35.667
29.8	32.889	31.667
28.917	31.2	33.25
26	33.462	40.211
28.123	34.2	34.667
27.214	37.45	39.273
26.889	32.737	33
28.172	36.235	33.571
24.462	33.375	41.85
22.882	26.333	39.417
26.833	31.429	34.833
26.438	35.3	34.5
24.947	35.952	40.611
25.533	28.833	41.941
24.435	38	41.321
32.071	30.125	36.286
28.667	37.966	41.531
28.312	31	39.208
24.357	32.241	43.297
22.2	29.5	36.833
27.571	35.421	35.857
27.444	35.786	39.107
24.714	30.5	40.505
27	35.4	40
25.714	42.05	45.3
27.875	33.534	40.778
29.547	35.167	35.75
20	37.941	36.069
30.444	37.727	33.667
23.688	31.111	40.556
25	33.7	32.333
21.5	30.5	35
25.2	33.143	40.32
24.769	36.636	40.557
29.643	34.896	38
29.923	33.556	32
25.15	32.214	37
26.727	28.833	36.2
28.417	33.36	34.25
28.429	32.875	36
24.129	32.167	41.15
26.6	32.125	36.25
29.469	30.571	40.219
32.44	33.889	43.9
30.381	28.6	37.556
28.763	34.974	40.976
24.778	33	31.5
25.429	30	34.75
26.417	34.333	37.542
29.744	32	41.778
29.017	33.25	35.6
22.6	31.909	33.833
31.333	34.289	34
29.071	36.688	37.75
29.714	34	43.306
30.562	34.538	33
27.933	35	40
26.15	35.05	42.333
30	29.875	33
26.625	30.4	35.857
26.375	36.533	35
30.509	33.346	36.364
25.333	33.083	33.833
21.875	29.2	32
28.6	31.556	33.667
31.438	39.157	44.714
26.636	34.027	36
25.375	39.25	43.429
24.778	34.737	38.692
25.714	33.737	33
27.143	34.6	31
27.367	32.619	39.5
26.529	30.4	35.2
23.25	34.545	37.812
30.462	36.755	41.112
31.444	28.222	39.476
22.333	33.222	34.8
36.75	26.833	35
28.424	27	37.75
28.814	36.033	42.945
26.9	32.871	38.625
28.643	35.072	36.167
25.75	28.5	35.667
27	29.286	35.667
27.222	26	37.562
26.444	37.625	37.8
25	30.1	37.8
27.333	36.222	39.941
30.43	33.381	38.2
25.231	28.5	39.091
28.217	29.889	37.143
26.25	27.75	43.103
31.667	26.8	34
24.805	32.667	35.4
27.25	32.75	36.857
24.333	33.333	37.533
30.615	29.429	38
24.6	27.333	35.143
29.161	29.875	38.786
29.154	31.5	40.706
26.636	30.5	38.75
29.786	30.25	35
25.286	37.172	37.625
24.7	33.056	43.696
20	36.308	45.211
34.196	33.143	38.831
24.7	34.9	38.308
26.625	30.615	32
25.667	29.571	35.667
28.778	36	36.5
24.667	34.717	37.667
33.043	29.833	36.143
28.077	28.625	43.222
25.8	34	39.5
22.167	29.5	35.5
28.983	37.821	35.5
24.75	33.333	33
26	26.5	41.514
28.556	36.571	39.5
32.462	36.75	33.375
24.667	31.857	40.524
25.286	31.5	37.923
24.75	31.077	34
26.2	29.714	31.5
23.2	34.517	37.667
23.6	35.647	36
27.684	33.2	40.889
28.45	28	33.5
27.4	27.5	40.595
26.455	30.818	38.909
22	29.706	36.222
27.25	37.095	42.562
25.714	36.8	40.143
26.615	29.667	42.762
24.286	39.612	31.5
26.455	30.833	47.75
24.25	33	37.6
23.375	26	41.034
23.111	36.952	40.471
23.5	27.75	38.75
26.429	31.233	33.375
26.583	25	35.4
23.375	28.5	34.818
26.846	33.5	34
23.583	32.25	38.667
26.125	34.029	35.4
20	37.103	43.275
23.833	33	34
26.846	26.7	42.469
31.786	30.4	44.019
26.1	28.833	36.583
25.067	37.25	34.667
21.727	35.273	34.529
24.286	32	40.214
28.462	36.104	40.947
21.4	37	41.2
30.136	34.4	36.545
30.091	32	41.072
27.875	33.111	38.438
22	33.5	42.838
20	30.75	39.429
23.333	31.167	40.125
	28.429	35.5
	40.8	39.476
	26	39.75
	35.04	40.878
	29.077	31
	35.3	43.5
	31.667	42.557
	31.894	34.75
	27.333	32
	35.559	37.167
	35	37
	29.857	42.656
	30	39.25
	36.423	42.588
	35.556	36.375
	37.213	35.875
	37.105	36.179
	34.857	42.971
	35.535	37.2
	31.333	37.667
	39.459	41.1
	34	38.643
	40.119	31.5
	34.125	39.273
	35	35.6
	31.933	38
	35.053	39.353
	30.857	38.426
	33.837	40.109
	29	32.5
	25	40.933
	37.833	34.067
	34.5	38.25
	41.865	37
	33.842	38.593
	33	41.621
	25	43.185
	33.556	36
	29.444	35
	32.625	35.5
	31.875	39.111
	29.8	39.812
	38.604	48.125
	26	39.333
	36.825	41.571
	30.571	36.708
	30.667	35
	30.3	42.222
	32.875	35.5
	33.625	39.444
	37.741	37.467
	29.8	32.5
	34.429	42.006
	27	45.444
	31.208	42.419
	31	35.9
	36.875	38.5
	31	40.819
	34.364	37.278
	33.375	39.676
	36.8	35.429
	33.961	40.083
	35.752	35.25
	26.5	37.833
	35.769	34.667
	31.25	41.521
	40.45	35
	31	40.5
	36.263	42.961
	30.375	40.923
	26.25	31
	26.8	38.519
	31.929	37.733
	35.154	36.7
	33.933	32
	34.625	43.091
	34.556	35
	33	37.1
	36.765	43.72
	31.917	31
	35.571	33.667
	32.2	34
	31.167	31.5
	31.167	35.125
	34	35.538
	36	41
	30	42.347
	34.091	34.667
	27.75	39.045
	34.562	42.731
	29.667	42.181
	33.95	34.875
	36.73	42.714
	35.1	31
	36.09	41.941
	38.352	34.75
	36.222	37
	32.333	34
	32.5	38.897
	28	40.948
	30.5	36
	33	33.5
	36.583	39.286
	38.5	47.5
	29.75	33
	33.875	35
	30	35
	34.75	39.667
	32.556	36
	31.444	37.875
	31.667	42.778
	33.955	41.75
	30	38.833
	33.889	40.071
	37	40.714
	35.219	35
	31.4	40
	35.931	35
	33.167	33.333
	35.741	44.794
	29.429	41.133
	30.625	35.857
	30.8	36.75
	38.273	37.833
	34.518	40.894
	33.705	37.143
	37.722	32
	31.4	33.714
	37.691	37
	37.214	33.5
	27	36
	25.5	39.143
	34.143	37.75
	34.711	36.5
	32.531	37.286
	33.846	38.4
	34.333	38.652
	33.889	31
	32.25	39.882
	34.412	44.143
	32.2	46.875
	42.083	34
	40.824	34.75
	33.875	38.211
	36.824	37.833
	42.32	36.857
	34.222	36.25
	35.946	36.571
	28.714	36.667
	34	39.368
	39.547	42.779
	32.25	36
	35.167	38.154
	33.92	38.953
	34.826	32.667
	30.5	38.625
	30	32
	32.238	37.667
	36.778	38.455
	38.387	36
	29.5	33
	31.211	40.758
	34.5	39
	28.4	38.167
	35	37.455
	35.636	37
	30.667	36.536
	40.642	33
	32.714	37
	35.385	37.6
	29.833	38.833
	35.936	37.286
	26.333	37.962
	35.632	35.5
	35.75	40.5
	37.5	37.611
	32.8	37.815
	39.333	36.704
	29	41.662
	37	44.545
	36.2	32
	41.417	40.842
	37.564	36
	35.062	33.5
	30.667	32
	33.531	34.667
	31.8	41.911
	32	35.75
	32.385	49.3
	37.444	36
	31.5	35
	30.667	37.038
	36.541	36
	31.2	35.769
	28.8	40.463
	32.286	38.389
	29	34.429
	36.436	39.956
	34.429	39.228
	36	36.5
	31.5	35.833
	28.5	38.5
	31.571	41.556
	29.833	44.634
	29	38.778
	36.538	38
	33.2	35
	33.571	42.97
	36.902	35.231
	30.8	31
	32.333	41.941
	32	33
	34.25	33.2
	39.933	32.75
	31.143	31
	31.6	41.27
	31.182	42
	37.263	35.4
	32.5	35
	30.833	34
	35.833	35.455
	34.857	35
	30.5	35
	30.8	35.812
	29.1	35
	34.063	32
	36.9	42.167
	33.917	36.5
	29.667	36.857
	34	39.222
	35	34.846
	34.423	35.727
	27.8	37.143
	35.5	41.306
	33.857	36.593
	43.545	34.4
	33.611	35
	29.75	32
	33.75	35
	29	38
	32.8	32.333
	33.5	35.75
	35	38.154
	30.667	39.778
	35.3	32.8
	32.75	37.3
	38.5	36.923
	33	34
	36.358	35
	36.533	32.5
	31.889	38.167
	36.111	44.769
	40.029	42.933
	31.889	38.9
	35.417	32
	39.111	33
	33.167	31
	32.167	35.5
	33.7	35.667
	28.5	40.8
	30.2	41.2
	34.371	37.667
	31.286	33
	30.714	38.333
	37.474	39.5
	31	38
	32	42
	39.014	38.5
	34.875	35.5
	38.281
	35.227
	34.842
	35.667
	34.222
	36.37
	34.241
	36.324
	29.714
	32.2
	42.693
	33.727
	31.75
	31
	34.516
	33.2
	25.5
	32.375
	33.364
	35.077
	31
	33.794
	32.125
	33.167
	35.067
	29.6
	36.875
	38.186
	34.875
	34.2
	31.8
	35.062
	32.25
	30.95
	33.5
	31.727
	31.333
	27.75
	29.667
	38.765
	36.739
	31.5
	30.4
	35.091
	32.188
	29.833
	32.5
	27
	30
	42.235
	29.2
	33.562
	37.636
	38.28
	31.6
	29.5
	33.556
	32.857
	29
	32.429
	34.6
	31
	32
	28
	29
	37.5
	30.667
	33.5

## Sheet: Fig. 3i
t0	t48	t72
7	9.2	7
7.5	10.19	8.667
8.353	7	7.8
9.5	7.667	8.25
7.5	7.333	9.658
7	8	8.548
9.333	7.818	9.4
8.333	8.645	8.438
7	7	7
8	7.333	8
9.208	9.059	9.82
8.214	8	7
9.333	8.4	9.452
8	7.333	8.357
8	8.125	7
8.143	8.107	9.684
8.286	8	8
7	8.333	7.8
8	8.583	8
9	8.083	7
8	8.875	9.333
7	8	9
8.097	7.25	7.833
7.667	7.75	8.677
7.25	9	11.533
8	8.2	8.5
7.8	7.833	8.867
8.581	8.4	9.087
8.462	9.452	8.222
8.878	9	7
8.042	7.25	9.109
8.933	8.4	7.667
7	7.333	8
9.4	8	9.158
8	8.5	7.8
8.75	8.5	8.6
7.25	9.379	9.625
9.219	8.962	7
8.714	7.667	8.52
7.25	8.993	8.951
8	8.125	8.667
8.375	8	8.077
8	7	9.374
7	9	10.074
8.8	8	8.909
7.667	8.351	8.2
9	8.316	8.5
9.059	8	9.419
7	8.25	7.75
8	8.333	7
8.714	7.333	9.362
8.5	8	8.667
7.6	8.806	8.966
7.6	8	9
8	8.2	8.625
7.875	7.714	8.947
9	7.25	7.75
7.667	7	8.786
9.5	8.481	8
7	8.824	7
8.414	8.5	8.333
8	9.244	8.6
9.607	7.75	10
8.2	10	8.273
8	8.333	9.286
7	8	8.833
7.933	8.2	8.667
8.955	7.833	9
8.3	7.5	8
7.2	8	7.75
8.882	7	8.5
7.5	8	9.2
8.667	7.75	10
7.6	7	9.429
7.6	9.391	8.5
8.364	8.741	8.682
9.5	9.087	8.8
8	7.923	7
8	8.8	9.612
8	7	8.875
9	8.276	8.818
8.5	7	7.875
8.452	7.385	9.55
7.75	8.5	8.333
7.333	7	8.775
7.857	7.75	8.381
7.667	9.283	9.714
7.167	7.25	9.778
8.5	9.257	9.857
7.636	7.6	9.111
7.5	8.462	10.279
8.167	8.69	8.5
7.667	7	9.156
8.056	7.25	8.933
7.6	8	8.333
7.812	8.118	7.909
7	7.6	9.25
8.444	8.929	8.667
8.25	7.667	9
9.114	7	9.412
8	8.208	7
8.667	7.6	8.5
8	7	9.333
7.75	8	8.926
8.548	8.314	9.5
8.4	8.071	9.042
7.8	7	8.625
7.933	7.833	8.154
8	9.095	8.381
8.5	7.636	9.423
8.833	7	8.136
7.6	8.6	9.345
8.778	8.667	8.857
7.667	8.176	8.154
8.846	7.333	7
8	7.875	9.816
8.333	9.4	8.125
8	7	8.514
8.2	7	9.25
9.346	8.8	9.471
8.857	8.8	7
7	7.75	8.714
8.634	9.292	8
8.757	8.294	7
8.9	7.333	9
8.692	8.404	8.8
7.5	7.5	8.444
9	7.5	8.833
8.75	7	7
8.333	7.5	8
9.099	8.167	8.714
8.667	7.875	7.947
9.455	7	9.914
7.75	8.455	9.571
8.8	8.222	8.5
8	8.617	9.32
8.58	8.688	8.75
8.167	7.9	9.417
7	7	9.045
8.333	7	9
8.167	8.867	9.412
7.5	7.833	10.403
8.833	9.491	9.6
8.5	8.954	8.75
7.857	8.5	8.2
8.5	9.021	9.8
8.556	7.833	9.736
8.167	7.889	8.222
7	8.5	8.333
9.038	8.963	9.611
8.663	9	8.875
7.333	8.4	8.778
7	8.545	7
8	8.25	8
8.8	8.091	8.2
8.308	9.074	8.781
7.667	8.667	8.179
8.696	8.455	10.833
7	7	8.8
7.5	7.8	7
7.333	7.875	7
7	8.333	8
8.071	7	8.333
8.32	8.591	8.429
8.709	7	9.034
8	8	9.286
7	8.667	9
7	7.714	7.625
7	8.333	7
8	7	8.4
8	7	7.333
7	8.685	8.8
8.4	9.222	7
9.08	8.889	9.667
8.706	8.893	9.714
9	7.538	9.041
8.606	8.842	8.538
8.2	7.75	9.111
8	8.267	9.709
7	7.4	9.75
7.25	7	10
7	8.914	7.5
9	7.889	7.8
9.062	7.714	7
10	7.4	7.667
7.5	8.25	7
8.333	7.333	9.205
8.667	8	7
7.5	7.5	8.667
8.809	7.5	9.612
8.5	9.25	7
7.5	7.571	8.625
8.179	8.5	8.667
9.409	8.751	8.167
7	9.849	7
7.6	8.429	9.133
8.781	8	9.839
7	8	7
8.765	8.963	8.5
8.273	9	9.853
7.667	7.833	9.062
7.5	7.75	7
8	9.455	8.75
7	8.385	8.571
9.125	7.826	7
7.5	7.333	9.156
7.667	7.75	8.889
8.667	7	10.507
8.667	8.125	8.5
7	8	8
7	8.333	8.35
7.923	7	8.286
8.5	7	8.943
7.5	8.462	8.929
8.1	8.309	9.25
7	7.5	7
7.714	7	8.111
8	8.2	9.192
8.904	7	8.6
9.022	8	9
8.25	7.8	9
7.727	9	9
7.75	9.471	7.667
7.583	7	8.4
8	7	9
8.5	9.25	7
7	8	7.429
8	7.882	7
9.25	7.923	8.765
7.8	9	9.3
7.2	7.25	9
8.25	8.263	7
9	10.125	8.658
7.857	7	8.25
7.667	7.5	8
9.429	9.689	8.167
9.091	8.833	7
7.5	7.667	8
7.667	8.462	9.111
8.857	7.786	8.526
7	8.667	10.147
7	9	9.511
8.64	7	8
7.6	7.286	7
7.5	7	7.667
9.071	9.25	7
8.079	9.167	7
7.333	7.5	8.625
8.926	8.964	8
8.574	7.4	7
7.286	8.167	7
8.2	8.345	7.7
8	7.75	8.4
8.523	7	8.667
9	8.6	8.938
8.417	9.437	7.5
8.75	9.837	9.833
7.895	9	7.4
8.167	8.143	9
8	8.741	7.875
8.625	8	9
8.516	8.75	8
8.467	7.5	8.5
7	8	7.5
7.333	8	7.333
8.167	7.75	8.5
7.8	8.5	7
8.125	8.333	9
8.848	7	8.222
8.75	8.615	8.6
7.917	9.4	9.133
8.5	8.769	8.5
8.52	7	8.917
8.778	7.8	8.889
7.75	8.235	7.8
8.3	7.5	8.2
8.968	8.512	7.667
7.5	8	7
8.933	8	7.833
8	7.6	9.231
7	8	8.714
8	8.97	8
7.375	7.5	7.75
8.167	10.083	8.429
9.438	8.667	7
10.041	8	8.7
8	9.257	7.667
8	7	8.636
8	8.558	9.835
9.309	8.833	9.4
8.429	9.438	8.125
9.22	8.5	8.333
8.333	10.089	9.324
9.475	8.129	7
9.667	9	8.5
8	8	7
7	8.577	8.2
7.111	7	7
7	7.733	9
7.6	8.286	8.8
7.4	8.417	7.25
7.875	8.143	7.75
8.5	8.583	7
7	8	7
8.706	7.667	9.5
8.2	9.5	8
8.533	8.292	8.6
8.429	8.875	7.667
7	8.333	8.1
8	7	9.333
7	7	8
8.352	8.481	9.114
9	9	8.154
7	8	8.645
7.5	7.5	8.333
9.601	8.831	9.5
8.471	8.556	9.5
8.532	8	9.286
7	8.571	9.271
10.678	8.381	8.545
7.556	8	8.855
8.846	8	7
8.333	8.6	8.25
8.667	7	8
7.5	9.2	7
7	7	8.75
7.333	9.831	9.188
7.615	8.667	9.167
7	7	7
7	7	7
7	8.579	9.522
7.5	7	9.5
10.5	7.286	9.552
9.429	7.714	8.889
7	8.207	8.833
8.5	7	9
7.5	8.5	9.404
9.5	7.9	10.25
8.222	8.889	8.25
7	7	9.2
8.4	7	10.85
8	8.273	7.8
8	8.697	8
7	7	8.333
9.111	8.5	8.286
7.667	9.202	8.767
9.772	8.833	9.655
8.2	7	9.2
7.6	8.783	8.714
9.24	8	9.808
8.231	10	9.25
7.75	9.409	9.767
7.333	9.917	9
7.5	9.053	9.267
8.167	8.75	8.8
7.667	8.333	9
8	8.619	8.611
8	7	8.375
7	8	8
8.27	9	8.389
7	8.5	9.311
8	8.286	7.833
9.333	9.426	7
8.833	8.6	7
9.113	8.4	9.465
8.615	8.8	9.515
8.25	8.188	9.316
8	10	7
8.429	8.857	9.25
7.286	8	8.167
9.091	7.75	8
7	8.857	8.25
7.667	7.5	8.846
9.18	9.113	9.214
7.25	8	10.159
7.75	9.75	8.5
7.167	9	7.5
8	7.857	7.974
7.75	7	8.857
7.333	8.545	9.72
9.231	8.143	9.25
9.272	8.2	8
9.077	8.25	8
8.625	7.778	7.286
8.167	8	7
7.75	8.875	7.2
8.657	8	7.25
9.786	9.818	8
7	7	9.104
8.429	8.5	8.462
7.75	8.333	10.177
8	7.4	8.333
7.857	7.5	8.333
8.6	8.333	8
7	7.5	9.6
8.2	7	9.3
8	7.6	8
8.613	7	7.5
8	8.227	9.056
8.5	8.667	8.773
7.875	7.833	8.8
7.5	8.931	8.885
8	7	8.077
8.125	7.75	7.6
8.591	8.222	9.766
8.4	9.469	9.556
9.467	8.333	7
7	8	8.1
7.75	7	9.25
8.333	8	8.5
8.455	7.857	8.444
8.375	7.882	9.167
9.681	8.449	7
8.364	8.286	8.364
8.952	7	8.556
7.5	8.781	7
7	7.5	8.731
8.913	7	9
8.524	7.5	7.5
9	7	9
9.2	8.75	9.433
8.333	7.938	10.277
8.4	8	8
7	8.2	8.6
8.714	7.75	8
8.333	7	9.616
7.9	9.677	7.625
7.2	8.2	7
7.25	8.125	9.455
8.25	9	9.25
9.316	7.571	8.667
7	8.667	7
9	7	8.125
10	9.877	8.959
9.062	9	9.458
8.8	7	7
8.556	8.636	8.524
8.167	8	8.5
8.98	9	8.556
7	8.4	9.458
8.444	7	8.8
8.615	7.545	8.52
8.5	8.667	7
9.284	7	9
7	7.5	8.875
8.9	9.231	7.75
8.556	7	10.333
8	8.646	8.4
9.294	7	7
8.5	7.969	8.167
7.882	8	8.111
7	8.167	8.375
7	7	8.825
7.667	8.333	8.2
8.5	8	8.857
7	8.667	8.625
9.22	9.037	8.986
8.308	8	7.667
8	8.111	8.833
8.526	7.5	7.5
8.8	8.208	8.333
7	7	9
8.25	9.262	10.024
8.167	7.833	8
7.762	9.333	9
7.857	7.778	8
8.75	7.25	7.875
8.235	7.929	8.3
10	7	8.25
8.435	10.098	9.874
7.333	8.429	9.019
8.333	8.949	9
7	10.042	10.644
9.25	7.5	8.333
8.1	8.1	9
8.5	9.32	7.5
8.1	9.333	9.111
7.429	7	9.667
7	8	7.4
8.591	8.167	9.25
9.32	8.25	7.667
8.92	9	8.429
9.222	7	7.8
10	8.968	8.143
8.235	9	7.5
7.5	9	8
8.483	7.75	8.935
8	8.489	8.25
9.289	8.333	8.5
8	8.75	8.25
9.429	8.5	8.333
8.455	8.5	9.663
9.867	9.071	8.5
8	8	7
7	8	8.1
7.857	9.647	9.4
8.6	7.333	8.5
8.804	8.571	7.333
7.857	8.857	9.849
8.333	8.312	7.25
9.241	9.214	7
8.222	8.1	10.224
9.167	9	9
8.5	9	8.5
8.889	8.848	8
9	7	8.25
8.765	8.143	10.126
8	8.4	8.25
8.857	8.778	8
8	8	9.808
8.417	9.333	7.6
8	7	8.7
7.2	8.333	10.1
8.429	7	7
8.718	8.713	9.25
8.308	8.478	8.524
9.625	8.625	7.667
8.25	9	8.9
9	8.286	9.827
7	8.375	7
9.167	7.75	9.875
8.617	8	8.562
9	7	8.9
9.8	9	8.333
8.4	7.857	7.667
9.732	8	8.5
9.1	8.5	7
8.333	7.333	7
9.133	8.2	8.978
8.583	9.222	8.938
7.25	8.143	8.2
8.833	8.429	8.833
8.571	9.345	9.3
8.167	8	7.5
9.674	8.125	8.644
8.167	9.4	8
9	9.818	8.917
8.833	7.667	9.702
7.667	9.474	9
8.889	9.053	7
7.25	10.029	8.5
7	9	7
8.6	7	8
7.667	8.667	7.333
8	8.667	8
7.833	8	7
8.333	8.375	8.909
8.571	9.105	7
8.333	7.778	9.5
7.75	9.667	8.833
9.143	9.099	7.667
8.571	8.429	7
8.8	7.75	7.889
9.654	9.084	8.37
9.555	8.545	8.375
8.769	7	7.941
8.429	9.65	10.462
8.625	8.76	7
7.5	7	9.523
8.333	8.383	8
9	7.5	8.333
8	9	8.333
9.5	8.6	9.273
9.667	7	8.438
9.556	7.833	8
9.333	8.3	9
8.375	7	9.167
8	8.6	8.667
8.5	7.286	8
8.3	8.333	7.8
11.754	8.167	9.154
8.727	7.667	7.667
7.8	7.857	8.438
8	7	9.167
9.2	9.1	8.667
8.667	8.75	9.5
9	9.833	9.523
9.417	10.083	7.333
7	7.6	9.27
7	7.4	9
8.774	8.4	8.833
8	9.216	8
9.725	8	7.667
9.361	8.3	8.833
7	9.3	9.13
8.6	8.125	7
8.286	8	8
10.75	9.803	8.316
8.889	8.429	8.778
8.222	7.667	8.625
7	8.958	10
9	7	8.5
7	8	7.875
7.375	7.667	7
8.2	8.269	8.2
8	8.833	8.4
9.625	8.6	8.4
8.333	8.5	8
7.714	8.6	9.5
9.286	9	8.9
8.933	8.417	7
8.714	8.5	8
7	9.143	8
8.667	8.12	9.207
8.333	8.429	9.24
8.375	8.1	7
8	7.5	8.889
10	7.833	9.213
7	8.333	8.875
9	8.357	8
9	8.625	8.25
8.714	8.667	9.639
8	9.2	9.228
9.776	8.778	8.647
7.667	8.394	8.2
9.422	8.4	7
7.857	8.688	8
8.4	9.6	8.842
8.714	9.2	8.75
8.5	8.2	7
8.5	8.5	9.333
8.167	7	9.333
8.519	8.533	8.143
9.833	8	7
9.235	8.75	8.455
8.25	8.125	8.267
8.667	7.833	9.425
8.375	8	9.226
8.1	8.2	8.6
7	9.527	7
7	8.441	9
8.5	8	9.211
8.2	8.5	7
7.6	8.667	7.25
9.609	9.4	9.474
10.021	7.5	8.2
8.8	7.625	8.316
8.182	7.4	7.857
9.018	8.5	8.5
7.6	9.167	8.222
8.4	8	8
9.136	9.6	9.4
8	9.027	9.244
7	7.714	8.919
7.75	7	7.8
8.333	9.088	8.375
8.75	9.094	7
8.4	7.5	9.658
9	7.857	9
10.071	7.667	7
8.182	7	8.8
9.364	9.857	8.8
8.25	8.45	8.448
9.25	7.875	8.52
7.857	9.92	7.75
7.5	8.125	8.889
9.091	7.5	7
8	7.9	7
9.286	8	7.667
8.625	9	7.8
9.889	8	7.75
9.1	7.667	8.667
8.231	8.222	7.688
9.27	8.273	9.667
8.479	8.143	7.667
8.2	8	7.5
8.125	8.167	8.8
9.167	7.5	8.286
9.8	8.333	7.667
9.333	8.264	8.2
7	7.5	11.125
7	7.667	7
9	8.625	7.333
9.517	9.225	9.467
9.625	7.667	8.667
7.769	9	7.667
7.8	8.417	7.333
7	7.714	10.25
8.167	9.286	8
8.75	9.171	8.333
9.526	8.923	9
7.2	9.5	8
9.143	7	9.143
7.667	8.889	7.5
8.4	8.611	8.333
8.833	7	8
8	9.167	7.5
9.214	9	7.5
9	7	8
9	7	8
8.182	9.75	8
7.875	8.8	8
9	9.227	7.5
9.167	8.769	7.333
8.857	8.667	7
10.642	7	7
8.778	9.5
10.307	7
8.25	7
9	9.182
8.385	8.3
9.333	9.129
9.222	8.222
8	8.536
8.63	8.556
7	7
10.455	8.667
9.25	9.5
10.48	7
9.375	9.115
9.536	8.6
8.64	7
7.5	8.5
8.818	8.778
9	7.667
8.2	8.4
8.667	7.333
9.7	8.6
10.029	7
9.375	8.1
9	9
8.769	8.75
8	8.429
8.833	8.167
7	9.4
9.25	7
9.75	8.167
8.5	8.111
8.833	7.833
8.781	9.359
9.364	9.167
7	7
8.5	7.444
9.315	9.375
9.161	9.5
9.636	7
10.104	9.267
8.167	8.375
7	8
7.636	9
7	9.169
8.652	9.565
9.868	8.5
8.412	9.484
8	7.875
8.75	10.322
9.167	8.833
8.222	9.464
9	8
8.286	7.4
8.4	8.833
8.6	8.75
9	8.375
8.286	8.974
7.6	9.053
7.8	7.923
8.5	7
8.571	8.091
9.273	8.053
7	8.833
8.6	7.667
8.533	8.6
9.833	7.75
7.75	9
9.273	7
7.667	9
9.031	10.352
7.875	8.966
10	7
7	8.558
7.75	7
9.23	10.5
8.167	7.667
9.25	8.714
9.036	9
8.556	8.034
8.571	7
9.6	8.333
7.857	8.667
9.286	8
8.286	9
9.204	8
8.882	8.5
7.5	7.714
7.833	8.583
9.6	8
8.8	7
8.417	8.25
9.756	8.167
8.594	8
8.8	9.441
9.15	7.5
8.286	8.75
7.6	7.333
9.624	8
9.253	7
8.782	9.077
8.375	8.2
7.545	8.6
7	9
8.6	7.5
7.667	8.667
7.5	8
9.857	8.667
9.429	8.717
9.274	8.5
8.8	7.667
7.667	9.795
8.632	9.105
8.364	9
7.857	9.409
9.167	7.286
7	7.667
9	8.267
8.857	8.875
8.857	8
8.5	8.2
9.077	8.3
8.333	8.333
9.125	7.333
8.923	8
10.059	8.111
8.375	7.6
8.833	8.714
8.605	7.667
8.75	8.75
7	9.5
7.833	8
8	9
8.522	7.667
9.686	8.5
7.333	8.714
8	8.5
8.333	9
8.375	8
8	9.529
8.333	7.667
8.526	7.333
8	8.857
9.5	9.276
9.412	8.667
9.833	9
8.818	8.583
7	8.871
8	8.375
9	8.727
8.958	7.333
8.143	7
9.595	9.121
8.333	7
8.855	8.8
8.2	8.45
8.5	9
9	7
8.667	8.5
9	8.556
8	9.5
8.605	8.475
8.333	8
8.2	8
7.4	8
10.452	8
9.125	8.25
8.857	9.435
7	9.28
9	7.889
8.919	9.517
9.583	8.667
9.4	7
9.512	9.551
9.308	9
8	8.857
8.537	8.167
7	7.333
8.714	8.833
8.333	9.188
7	7.5
8.2	8.941
9.548	8.857
9.175	8.774
7.75	8.778
9.667	9.542
8.333	9.374
7.333	8.2
8.333	7.333
8.211	8.741
8.143	8.7
9.182	9.333
8.565	9
9.586	9.81
9.043	9
8.5	8
9.75	9.99
9	8.857
7	8.474
8.764	7.429
7.625	9
8.5	8.947
9.083	8.958
9	10.543
9.522	8.167
10.822	8.571
8.417	7.875
7	7
8.789	8.536
7	9.643
9	8.2
8	8.5
8.533	7.5
8.167	9.12
8.75	8
8.778	7.75
8.714	8.75
7	7.5
7	8.556
8.571	8
7.714	9
7.4	8.909
9.067	8.717
8	8.611
9.142	7.333
8	9.4
8.6	8.429
7.545	7
8.833	8.643
9.178	8.25
8	7.333
8.222	8.909
9.25	8.286
8.5	7
8.189	8.857
9.898	8.846
9.167	8.5
8.6	8.8
8.333	8.6
9.48	9.375
8.5	8.176
7.8	9.167
8.143	9.824
8.053	7
8.2	8
8.471	8.333
8	10
7.5	9.793
8	8
7	9.5
7.857	8.8
7.6	7
7.667	7.75
8.5	9.143
8	7
7.667	7
8.667	8.596
7	7
8	9.2
7	8.8
8.7	7
7.667	8.857
8	7.75
9.113	9.778
8.5	8.25
7	7.917
8.556	8.5
8	8.625
7.5	7
8.639	7.5
7.667	8.25
7	9.101
7.533	8
8.75	8.2
7.846	8.167
8.474	8.6
9.25	7
7.833	8.8
8.75	7.5
7	9.365
7	8.333
8	8.167
8.538	9
8.8	7.667
7	7
7	7.714
10.393	8.8
8.538	8.333
9.022	8.667
7	9.6
9.75	8.857
7.833	8.333
7	9
8	8.556
7	8.4
9.471	9
9.25	7.429
9	7
8.75	8.966
7.333	8.912
8.455	8.8
8	8.333
8.222	8.4
8.755	10.452
7.875	8
8.444	9.333
8.2	8.143
8	9.118
9	9.25
8.074	9
9.097	9.455
8.571	9.5
8.625	8.5
9.375	8.69
7.667	8.556
7	8
9.4	8
8	10
8.72	8.188
9.125	9
8	9.385
8.333	9
8.4	9.75
7	7
9.167	7.5
8	8.333
7	8
8.333	9.263
8.75	9.417
7	8
9	9.639
7.4	7
9.833	8.938
8.083	8.333
7.889	8.375
7.5	8
7	9.183
8.429	10.246
9.045	8.667
7.75	7.667
8.167	9.5
9.556	7
7.75	7
7	7
7.75	7
8.167	7.5
8	7.625
8.2	7.5
7.571	8.52
7	9.818
8.5	9.978
8.4	7
8.154	9
7	8.667
8	9.198
9	9.462
8.238	8.5
8.692	8.8
8.1	8.3
7.333	8.6
8.75	8.484
7	8
7.667	8.35
7.833	9.566
8	9.204
7.75	7.857
8.5	7.833
8.143	7
8.917	8.947
7	9.111
9.25	7
9	10.474
8	9.176
7	8.167
8	8
8.5	8
	8.794
	8
	9
	9.028
	8
	7
	7
	7.714
	9.714
	7
	7.333
	8.167
	8
	9.4
	9
	8.75
	8.5
	8.111
	8.75
	8.333
	7.6
	8
	7.5
	8
	8.667
	9.161
	8.167
	8.25
	8.842
	9
	8
	7.333
	7.6
	7.5
	8.2
	10.2
	7.6
	8.182
	8
	8.812
	8.5
	7.75
	9.364
	8
	8.571
	7
	9.125
	7
	8
	7.5
	7
	7
	9
	7
	7
	7
