# Supplementary material for: Differentiation of sphingomyelin and cholesterol by hyperspectral mid-infrared detection of single-bond vibrational modes in the fingerprint region
Source: Nat Methods. 2026 Mar 30;23(4):815–22. doi: 10.1038/s41592-026-03025-w (PMC13076221; doi:10.1038/s41592-026-03025-w)
Supplement: Supplementary file 6 — Numerical source data. [file 41592_2026_3025_MOESM6_ESM.xlsx]

## Sheet: Fig. 4a
x_Chol	y_Chol	x	y_t0	y_t16
1071	-0.000188593	1070	0.00228186	0.000466778
1068.94	-0.000177044	1068	0.00159069	0.000474586
1066.88	-0.000313386	1066	0.00102807	0.000475549
1064.82	-0.000460502	1064	0.000626355	0.000470022
1062.76	-0.000383615	1062	0.000417882	0.000458361
1060.7	-0.000120159	1060	0.000435003	0.000440923
1058.64	0.000158161	1058	0.000910459	0.000416342
1056.58	0.000363238	1056	0.0013653	0.000386736
1054.52	0.000693891	1054	0.00247296	0.000353951
1052.46	0.00115	1052	0.00363334	0.000321232
1050.4	0.00158	1050	0.00510265	0.000290119
1048.34	0.00214	1048	0.00607311	0.000263485
1046.29	0.00272	1046	0.00665105	0.000238731
1044.23	0.00286	1044	0.00630033	0.000219647
1042.17	0.00249	1042	0.00536036	0.000201184
1040.11	0.00191	1040	0.0038615	0.000187379
1038.05	0.00134	1038	0.00219197	0.000171955
1035.99	0.00096811	1036	0.0005404	0.00015824
1033.93	0.000760935	1034	-0.000749531	0.000145551
1031.87	0.000585228	1032	-0.00153514	0.000136407
1029.81	0.000474948	1030	-0.00199784	0.000126036
1027.75	0.000417724	1028	-0.00215075	0.000116721
1025.69	0.000380646	1026	-0.00227086	0.000104967
1023.63	0.000421595	1024	-0.00213708	9.42523e-05
1021.57	0.00052442	1022	-0.00204025	7.91806e-05
1019.51	0.000604521	1020	-0.00160557	6.35531e-05
1017.45	0.000562076	1018	-0.00157053	3.87421e-05
1015.39	0.000413664	1016	-0.00127934	9.74461e-06
1013.33	0.00029799	1014	-0.00152687	-2.1971e-05
1011.27	0.000216439	1012	-0.00144832	-5.40801e-05
1009.21	0.000140823	1010	-0.00191973	-8.58013e-05
1007.15	0.00011459	1008	-0.00201338	-0.000117067
1005.09	9.63584e-05	1006	-0.0026148	-0.000143817
1003.03	7.43791e-05	1004	-0.00257462	-0.000168937
1000.97	8.87588e-05	1002	-0.00298249	-0.000190776
998.914	3.51034e-05	1000	-0.00279065	-0.000210969
996.854	-8.40575e-05	998	-0.0031539	-0.000231463
994.795	-6.55763e-05	996	-0.00279029	-0.000254234
992.735	1.99117e-05	994	-0.00299954	-0.000275586
990.675	-6.89775e-05	992	-0.00228086	-0.000299813
988.616	-0.000272427	990	-0.00211669	-0.000321242
986.556	-0.000398599	988	-0.00125496	-0.000350101
984.497	-0.000396755	986	-0.00115489	-0.000373187
982.437	-0.000303317	984	-0.00042317	-0.000401614
980.377	-0.000214878	982	-0.000443894	-0.000425707
978.318	-0.000208274	980	5.19411e-05	-0.000450726
976.258	-0.00027106	978	0.000104553	-0.000471886
974.199	-0.000310935	976	0.000111573	-0.000491126
972.139	-0.000275247	974	0.000122485	-0.000508424
970.079	-0.000223204	972	0.000186773	-0.000523755
968.02	-0.000160389	970	0.000353919	-0.000537095
965.96	-0.000114031
963.9	-0.000142716
961.841	-0.000191107
959.781	-0.000208341
957.722
955.662
953.602
951.543
949.483
947.424
945.364
943.304
941.245
939.185
937.125
935.066
933.006
930.947
928.887
926.827
924.768
922.708
920.649
918.589
916.529
914.47
912.41
910.35
908.291
906.231
904.172
902.112
900.052

## Sheet: Fig. 4b
t0	t16
0.01001	0.06145
0.03089	0.04734
0.01771	0.04267
0.00704	0.0381
0.03219	0.0556
0.014	0.05632
0.00497	0.04102
0.01555	0.03544
0.0209	0.04885
0.03466	0.04636
0.01187	0.03838
0.01185	0.0632
0.00815	0.04059
0.00555	0.05002
0.02611	0.04376
0.02859	0.05241
0.01372	0.062
0.02011	0.05794
0.03695	0.05475
0.00429	0.04425
0.01488	0.067
0.01994	0.04235
0.01228	0.04639
0.02847	0.03354
0.01711	0.05218
0.02232	0.0525
0.01943	0.03715
0.01378	0.06197
0.00842	0.04092
0.01681	0.04023
0.01859	0.0402
0.02939	0.04812
0.02306	0.03849
0.00356	0.03367
0.02151	0.05571
0.01547	0.05918
0.00272	0.05715
0.01212	0.03396
0.0241	0.05055
0.01383	0.06401
0.03263	0.06037
0.00725	0.05647
0.0259	0.03162
0.03054	0.05274
0.02978	0.05034
0.00408	0.04351
0.02506	0.04584
0.0124	0.04236
0.03421	0.04023
0.00471	0.03577

## Sheet: Fig. 4d
t0	t16
10.008	11.427
9.138	13.329
8	8.925
8.5	8.667
8.5	7
11.361	9.067
7.061	7
9.151	12.067
6	8.2
8.213	7.6
6.333	8
7	11.292
7.043	7
7	11.289
6.5	10
9.023	7
7	8.846
6	8
8.973	8.5
8.14	13.429
7.125	11.916
7	12.107
8.4	10.684
8.774	7
6	8.467
7.857	9.674
7.571	7
6.429	7
6	9.324
6.778	9.431
6.222	7
6	10.766
6	10.606
6	8.759
6	7
6	9
6.85	9.045
6	14.071
6	9.661
11.91	8
7	8.25
7	9.611
6	10.154
6.8	8
6	7
6	7
6	7.6
6.667	7.667
9.365	12.689
9.714	7.667
8.936	8.769
7.25	8.231
6	7
11.062	12.31
6	8.5
7	8.529
6.75	8.52
7	12.319
8.333	7.333
7	7
7	13.305
7.5	8.433
6.5	8
9.648	7.636
6	10.083
6.5	7
8.407	8.952
6.4	10.01
6.6	7.111
7.182	11.543
6	8
7	7
8.5	7.5
7.25	7.889
6	7
7.475	7
7	7
7.333	8.386
6	8.333
7	7.5
7	7.917
9.982	7.5
10.016	8.75
8.957	10.556
6	7
6	7.583
6	8.2
10.59	12.125
6.571	7
6	11.821
6.75	7.5
7.375	7
7.091	7.667
7	10.793
7	8.379
8.41	12.322
9.5	7.286
7.5	7.8
7	7
6	10.565
6	8.143
6.8	7.8
6	8.5
10.844	7.5
6	10.109
6	8.083
6.333	8
6	7
6	11.495
6	9.462
6.2	7
9.092	8
6	9.143
6	8
6	7
6.5
9.923
8.921
6
7.25
6
6.5
6.333
6
7.333
6
6.667
7.433
6
10.189
6
7.273
7.75
7.962
6.667
6
6
6
6
6
7.333
7
7
9.327
6.895
8.5
6.923
7.538

## Sheet: Fig. 4e
t0	t16
53.304	44.555
39.111	41
52.77	43.396
36.9	43.08
35	57.641
36	52.891
55.46	35.5
51.815	39
38.857	42.095
57.245	42
57.559	35.5
43.158	51.862
54.933	50.226
50.18	49.853
34.667	37.333
47.44	41.934
46.057	35
34.5	39
41.6	48.94
35.8	45.667
53.94	36
34	35
37	36
42.75	37.5
34.6	38.056
42.286	39.25
37.5	43
36.9	49
39.857	40.586
45.722	42.967
36.5	36.286
35	45.286
49.674	36.333
34	35
58.29	36
53.856	49.841
51.5	39.5
53.247	36.5
65.57	36
52.952	37
49.091	42.883
38	57.5
38.5	37
48.969	50.207
40	36
44.667	38
49.115	36
46.579	38
53.154	47.109
50.692	38.875
47	38
34.667	41
43.667	37.741
49.937	35
48.135	56.933
44.256	37.286
39.571	48.723
35	57.506
34	38
42.857	35
37.25	37.4
34	37
38.25	43.967
39.255	44.68
55.679	40.2
42.667	40.316
57.255	35
53.391	38.9
51.356	36.333
39	40.789
48.085	37.667
51.346	37.8
34	47.532
41.8	45.79
43.154	44.556
44.349	48.213
42.411	58.069
38.222	50.126
42.211	39.167
45.138	44.6
36.75	43
43.471	41.696
37.5	35
57.321	35
46.5	35
48.288	44.083
38.818	41.278
38.75	36.615
34	36
42.579	44.706
46.75	43.583
38	39
42.667	36
44.842	41.901
48.308	35.5
42	42.357
37	40.608
46.581	49.291
52.308	43.075
46.467	54.639
40.867	45
39.538	57.871
41.95	48.766
45.618	37
46.844	38
47.477	38
44.8	48.677
46.214	38.2
39.571	40.75
41.158	38
35	49.792
57.811	40.571
51.427	36
44.25	44.258
54.381	44
43.55	36.75
48.762	38.48
44.114	35
43.371	46.443
41.652	40.367
47.317	37
	37.667
